# Supplementary material for: Fluorescent GLP1R/GIPR dual agonist probes reveal cell targets in the pancreas and brain
Source: Nat Metab. 2025 Aug 19;7(8):1536–49. doi: 10.1038/s42255-025-01342-6 (PMC12373499; doi:10.1038/s42255-025-01342-6)
Supplement: Supplementary file 3 — Statistical Source Data for Supplementary Fig. 2 [file 42255_2025_1342_MOESM3_ESM.xlsx]

## Sheet: Ext data fig 5B.
Extended data figure 5. Validation of daLUXendin-d12 for cell labelling and STED imaging
Extended data figure 5B.
Linescan 1				Normalize of linescan 1				Linescan 2				Normalize of linescan 2
Distance_(microns)	Gray_Value	Gray_Value		Distance_(microns)	confocal	STED		Distance_(microns)	Gray_Value	Gray_Value		Distance_(microns)	confocal	STED
0	0	0		0	0	0		0	13	0		0	0.221443	0
0.05687	0	0		0.05687	0	0		0.05687	1.0769	0		0.05687	0.0102707	0
0.11375	0.2344	0		0.11375	0.00263371	0		0.11375	4.0118	0		0.11375	0.0622512	0
0.17062	7.9023	0		0.17062	0.0887899	0		0.17062	5.5385	0.06213		0.17062	0.0892908	0.0197554
0.2275	6.0938	0		0.2275	0.0684697	0		0.2275	1.3846	0.05917		0.2275	0.0157204	0.0188142
0.28437	1.0664	0		0.28437	0.011982	0		0.28437	2.1124	0		0.28437	0.0286106	0
0.34124	8.8984	0		0.34124	0.099982	0		0.34124	1.9527	0.38462		0.34124	0.0257821	0.122297
0.39812	12.959	0		0.39812	0.145607	0		0.39812	2.4231	1.07988		0.39812	0.0341135	0.343367
0.45499	6.125	0.375		0.45499	0.0688202	0.0670391		0.45499	8.8876	1.30769		0.45499	0.148607	0.415804
0.51186	11.3691	0.48047		0.51186	0.127743	0.0858941		0.51186	19.0207	2.36686		0.51186	0.328076	0.752586
0.56874	36.4141	1.14062		0.56874	0.409147	0.20391		0.56874	33.6686	1.82249		0.56874	0.587507	0.579494
0.62561	51.6016	1.7793		0.62561	0.579793	0.318087		0.62561	43.3462	0.39941		0.62561	0.758909	0.127
0.68249	78.7812	2.25		0.68249	0.885182	0.402235		0.68249	47.9645	0		0.68249	0.840704	0
0.73936	51.0039	2		0.73936	0.573078	0.357542		0.73936	49	1		0.73936	0.859044	0.317968
0.79623	80.8359	0.67969		0.79623	0.908269	0.121509		0.79623	56.9586	1.85799		0.79623	1	0.590781
0.85311	79.0137	1.24414		0.85311	0.887794	0.222416		0.85311	42.358	3.14497		0.85311	0.741407	1
0.90998	89	1.5		0.90998	1	0.268156		0.90998	44.2308	0.59172		0.90998	0.774576	0.188148
0.96685	62.9805	2.31055		0.96685	0.707646	0.413059		0.96685	32.2692	0		0.96685	0.562722	0
1.02373	44.9141	5.59375		1.02373	0.504653	1		1.02373	25.497	0.39053		1.02373	0.442779	0.124176
1.0806	74.123	1.59375		1.0806	0.832843	0.284916		1.0806	32.6538	0.09763		1.0806	0.569534	0.0310432
1.13748	51.0625	0.3125		1.13748	0.573736	0.0558659		1.13748	5.432	0		1.13748	0.0874045	0
1.19435	53.1172	0.8125		1.19435	0.596822	0.145251		1.19435	13	0.35207		1.19435	0.221443	0.111947
1.25122	37.625	0.27344		1.25122	0.422753	0.0488831		1.25122	17.645	0.05917		1.25122	0.303711	0.0188142
1.3081	19.5898	0		1.3081	0.22011	0		1.3081	8.1272	0.06213		1.3081	0.13514	0.0197554
1.36497	16	0.125		1.36497	0.179775	0.0223464		1.36497	2.7692	0.56805		1.36497	0.0402433	0.180622
1.42184	17.3613	0.84961		1.42184	0.195071	0.151886		1.42184	0.497	0.53254		1.42184	0	0.169331
1.47872	12.6328	0.02344		1.47872	0.141942	0.00419039		1.47872	6	1		1.47872	0.0974645	0.317968
1.53559	8.9023	0		1.53559	0.100026	0
1.59247	8.7188	0		1.59247	0.097964	0
1.64934	3.0703	0.32227		1.64934	0.0344978	0.0576125
1.70621	3.6094	0.08594		1.70621	0.0405551	0.0153636
1.76309	0	0		1.76309	0	0
1.81996	0	0		1.81996	0	0

## Sheet: Ext data fig 5C.
Extended data figure 1C.
Linescan					AUC of linescan					Bleaching
	frame 1	frame 2	frame 3			frame 1	frame 2	frame 3		frame 1	frame 2	frame 3
0	0	0	0		Baseline	0	0	0		1	0.697674	0.550388
0.05687	0	0	0
0.11375	0	0	0		Total Area	4.322	3.187	2.451
0.17062	0	0	0		Total Peak Area	4.281	3.171	2.451
0.2275	0	0	0		Number of Peaks	4	4	3		1	0.796296	0.611111
0.28437	0	0	0
0.34124	0	0	0		Peak 1
0.39812	0	0	0		First X	1.536	1.137	1.592
0.45499	0	0	0		Last X	3.299	1.365	3.128		1	0.540373	0.590062
0.51186	0	0	0		Peak X	2.446	1.251	2.787
0.56874	0	0	0		Peak Y	4.541	0.7596	2.041
0.62561	0	0	0		Area	2.928	0.05042	1.664
0.68249	0	0.01039	0		%Area	68.41	1.59	67.86		1	0.902542	0.699153
0.73936	0	0.06122	0
0.79623	0	0	0		Peak 2
0.85311	0	0	0		First X	3.299	1.536	3.64
0.90998	0	0	0		Last X	4.095	3.356	4.266		1	0.869947	0.630931
0.96685	0	0	0		Peak X	3.811	2.502	3.924
1.02373	0	0	0		Peak Y	3.726	2.302	2.369
1.0806	0	0	0		Area	1.12	2.111	0.7438
1.13748	0	0	0		%Area	26.17	66.58	30.34		1	0.83014	0.673052
1.19435	0	0.11834	0
1.25122	0.1745	0.75957	0		Peak 3
1.3081	0.01328	0.00869	0		First X	4.095	3.356	4.777
1.36497	0	0	0		Last X	4.322	4.152	4.948		1	1.02469	0.864198
1.42184	0.44958	0	0		Peak X	4.209	3.924	4.891
1.47872	0.04082	0	0		Peak Y	0.9412	2.585	0.5112
1.53559	0	0	0		Area	0.1166	0.9059	0.04391
1.59247	1.07692	0.37278	0		%Area	2.724	28.57	1.791		1	0.745098	0.730392
1.64934	1.98913	0.64847	0.04951
1.70621	1.99348	1.03502	0.52747		Peak 4
1.76309	1.9203	0.98491	1.20469		First X	4.607	4.607
1.81996	1.77285	0.81319	1.81319		Last X	4.777	5.005			1	0.758958	0.462541
1.87683	2.68132	0.0989	1		Peak X	4.664	4.664
1.93371	1.80437	1.20444	0.99336		Peak Y	1.391	0.5999
1.99058	1.95266	1.40237	1.21302		Area	0.1154	0.1034
2.04746	1.9616	1.77466	1.1373		%Area	2.695	3.26			1	0.625514	0.506173
2.10433	1.47555	1.0989	0.13887
2.1612	1.20879	0.17679	0.08695
2.21808	1.12245	1.10204	0.44898
2.27495	1.68011	1.2967	1.69352
2.33182	2.82864	1.46866	1.45828
2.3887	3.98817	2	1.4497
2.44557	4.54112	2.21012	2.0343
2.50245	2.49451	2.30202	1.79157
2.55932	1.16484	2.19961	1.62637
2.61619	0.44318	1.79121	1.19044
2.67307	1.25275	1.47857	0.75824
2.72994	2.74592	1.57976	0.27871
2.78682	2.21894	2	2.04142
2.84369	1.70004	2.14612	1.44342
2.90056	1.48352	2.06654	1.87972
2.95744	0.81633	1.20408	1.61224
3.01431	0.08984	0.57239	1.04202
3.07118	1.0989	0.13887	0.33667
3.12806	1.6207	0.80763	0
3.18493	0.35503	0.07692	0
3.24181	0.00882	0.98901	0
3.29868	0	0.07716	0
3.35555	0.51829	0	0
3.41243	0.27473	0.01509	0
3.4693	0.63736	0.30117	0
3.52617	0.93962	0.40104	0
3.58305	0.69231	0.4497	0
3.63992	0.71404	1.01123	0
3.6968	1.55102	0.77551	0.18367
3.75367	1.78215	1.91305	1.18392
3.81054	3.72636	1.97802	1.23693
3.86742	2.03067	1.99541	2.18633
3.92429	3.69364	2.58507	2.36928
3.98116	2.72781	2.15385	1.92308
4.03804	0.41179	1.73337	2.33486
4.09491	0	0.61587	0.9238
4.15179	0.30081	0	0.28161
4.20866	0.94119	0	0.4555
4.26553	0.8086	0	0
4.32241	0	0	0
4.37928	0	0	0
4.43615	0	0.06122	0
4.49303	0	0.01039	0
4.5499	0	0	0
4.60678	0	0	0
4.66365	1.39114	0.59993	0
4.72052	0.63736	0.10107	0
4.7774	0	0.04734	0
4.83427	0	0.23367	0.26084
4.89114	0.03864	0.40092	0.51117
4.94802	0	0.43461	0
5.00489	0	0	0
5.06177	0	0.13585	0
5.11864	0	0	0
5.17551	0	0	0
