# Supplementary material for: Fluorescent GLP1R/GIPR dual agonist probes reveal cell targets in the pancreas and brain
Source: Nat Metab. 2025 Aug 19;7(8):1536–49. doi: 10.1038/s42255-025-01342-6 (PMC12373499; doi:10.1038/s42255-025-01342-6)
Supplement: Supplementary file 4 — Statistical Source Data [file 42255_2025_1342_MOESM4_ESM.xlsx]

## Sheet: Fig 1C.
Figure 1: Development and characterization of daLUXendin544 and daLUXendin660
Figure 1C. cAMP responses to GLP1, GIP, tirzepatide, daLUXendin544 and daLUXendin660 in HEK293 cells expressing either human GLP1R, mouse GLP1R, human GIPR or mouse GIPR
Cumulative cAMP at hGLP1R		GLP-1					GIP					TZP					daLUXendin544					daLUXendin660
Log [agonist] M	-6	94.1735	93.1625	181.623	69.8397		3.7301	26.4932	9.96964	7.79856		89.1136	86.2665	153.611	65.4562		65.7569	103.156	128.327	59.8474		62.8606	69.3742	90.582	49.5942
	-6.77815	90.6205	135.254	173.953	115.141		2.7613	2.82231	5.87788	5.48839		47.5206	71.6678	129.553	49.8799		29.1322	42.9396	76.4126	35.6572		58.8479	84.1824	149.354	55.1345
	-7.5563	80.7307	89.5987	192.507	71.9158		2.38769	2.80918	5.42611	5.32527		30.0267	37.5794	57.4866	32.5297		8.54291	21.2504	24.7114	16.1844		28.3013	37.9968	84.3965	46.6772
	-8.33445	52.3267	62.9881	85.5176	55.9556		2.2973	2.67774	6.21549	4.54431		6.79543	9.46182	15.9369	10.6591		3.46461	4.68413	9.74174	6.80122		11.655	12.4937	40.0812	32.852
	-9.11261	20.9283	18.4668	55.2372	35.3242		1.92861	2.56143	3.7239	3.51719		2.59854	3.12042	5.94277	6.3254		2.64152	2.49447	5.62485	4.54874		4.33751	16.9737	11.8633	9.3102
	-9.89076	5.73192	6.91927	18.579	15.0235		2.33182	2.17551	3.9868	3.89377		2.30529	2.63729	4.85724	4.66788		1.95277	2.8934	5.29544	4.38424		2.423	2.89454	10.1993	5.16084
	-10.6689	3.55818	2.71898	8.13863	6.81562		2.20394	2.55996	4.52687	4.36664		2.15943	2.79079	5.38597	4.18775		2.07891	2.69415	5.42528	4.3456		2.63305	2.4259	6.4907	5.52634
	-11.4471	3.53429	2.67383	4.66291	5.02854		2.04993	2.63896	4.85827	4.20361		2.32751	2.47374	5.28633	4.53978		2.24776	2.83887	5.13248	4.42871		2.24172	2.52104	5.21022	4.13978
		92.82	112.4	188.6	87.04		92.82	112.4	188.6	87.04		92.82	112.4	188.6	87.04		92.82	112.4	188.6	87.04		92.82	112.4	188.6	87.04
Cumulative cAMP at mGLP1R		GLP-1					GIP					TZP					TZP-Cy3					TZP-Cy5
Log [agonist] M	-6	71.5294	79.251	89.1835	77.6948		4.48593	6.56592	12.1645	9.26478		78.1261	93.4643	75.5082	82.2888		53.7388	60.1202	70.8873	67.0424		53.7657	57.8811	64.6073	63.6207
	-6.77815	100.113	106.702	103.374	71.3499		3.05648	3.38975	4.84802	4.99725		59.5703	81.9756	86.3291	57.1861		36.6234	47.356	61.7704	51.4303		64.3556	64.693	96.5202	59.6178
	-7.5563	77.5542	84.1244	95.1818	75.1341		2.29759	2.39931	6.8437	4.75193		40.1203	43.4597	57.2701	31.9935		10.8898	21.2014	28.9097	24.2112		39.9069	49.7554	85.3522	50.6309
	-8.33445	60.0204	53.8322	89.2873	68.0002		2.72012	2.53867	6.24357	4.68328		14.9536	16.9687	19.2443	15.46		5.03125	7.74334	13.1288	12.6138		16.622	20.9555	38.7725	45.4854
	-9.11261	21.8935	30.6823	45.1265	37.9667		2.63794	2.3216	4.59789	4.66748		4.13148	4.45746	7.62822	9.20138		2.94442	4.18818	6.13492	6.62963		5.35173	8.13394	12.1685	20.0728
	-9.89076	10.653	8.84206	27.1521	19.4185		2.26649	1.53164	4.56059	3.80497		2.4367	3.02329	4.65254	4.86698		2.50001	2.46613	4.91223	4.9716		2.14487	3.06539	7.62809	8.90779
	-10.6689	3.66151	2.83864	10.125	8.15109		2.06562	2.13931	4.18398	4.10627		2.52184	2.68999	4.31862	4.76964		2.40153	2.04584	4.28292	4.22222		2.59761	2.53188	4.33588	4.74725
	-11.4471	3.1436	2.52376	4.58732	4.4491		2.31878	2.36841	4.63798	4.27809		2.29273	2.58268	5.81068	4.84509		2.25439	2.57444	4.77355	3.63915		2.09931	2.42282	3.95871	4.27377
		85.4	85.4	99.06	75.74		85.4	92.16	99.06	75.74		85.4	92.16	99.06	75.74		85.4	92.16	99.06	75.74		85.4	92.16	99.06	75.74
Cumulative cAMP at hGIPR		GLP-1					GIP					TZP					TZP-Cy3					TZP-Cy5
Log [agonist] M	-6	4.50538	3.94686	48.0068	35.4739		89.2158	66.8965	124.801	56.9392		87.174	81.6242	93.2964	53.3461		81.7375	108.891	79.1307	60.4225		55.0472	52.672	60.0719	47.3427
	-6.77815	8.41154	9.08115	45.6178	24.3954		90.8244	79.2733	123.831	61.8022		85.2372	106.325	91.9327	68.6759		73.5233	96.4891	82.2708	61.8019		79.1178	79.5104	63.1268	53.3361
	-7.5563	6.07491	3.40344	14.9285	4.76212		72.3243	94.9923	115.079	63.9366		71.6648	88.2748	91.0008	56.744		68.4405	57.6222	89.7804	55.0303		95.352	78.1822	85.358	48.8797
	-8.33445	3.68127	6.29028	4.57707	4.55021		79.3829	80.6961	82.0356	74.7454		69.1758	75.5416	90.6798	49.5287		31.5552	38.4105	66.0688	33.5348		50.1934	69.4048	80.2524	50.5166
	-9.11261	2.45414	1.75402	5.7323	7.01953		72.3872	59.8742	88.1784	46.4552		44.2149	39.637	47.5579	42.1051		11.2386	14.7969	36.734	20.1342		43.6831	48.985	72.0324	43.163
	-9.89076	3.3903	1.89181	3.9147	4.65798		39.5565	41.4336	53.4524	47.1573		20.774	18.2962	27.6759	27.7865		4.52909	3.9677	7.32464	7.86059		15.5343	16.607	53.7355	16.9182
	-10.6689	2.89089	2.90374	4.19995	3.64311		13.2249	16.6537	33.7153	27.3587		8.2625	7.14376	13.8487	11.7859		3.6206	2.82995	4.62477	4.06551		5.38008	6.01482	27.0269	20.2388
	-11.4471	3.3879	2.74075	3.92353	5.35416		6.23992	5.98971	15.1972	11.541		4.34563	3.5862	7.16509	7.53511		3.56279	2.59306	4.87375	6.52569		3.22907	3.1351	6.44733	6.10419
		84.08	79.88	111.9	61.64		84.08	79.88	111.9	61.64		84.08	79.88	111.9	61.64		84.08	79.88	111.9	61.64		84.08	79.88	111.9	61.64
Cumulative cAMP at mGIPR		GLP-1					GIP					TZP					TZP-Cy3					TZP-Cy5
Log [agonist] M	-6	1.93846	2.13802	14.2911	2.73224		74.5173	108.87	85.2315	51.9619		74.0089	77.7052	92.2547	45.8834		48.2135	92.2208	61.7254	50.1195		57.763	64.7305	66.4948	34.8036
	-6.77815	3.08155	2.89208	20.1278	2.88663		70.0631	111.546	85.4574	48.7418		42.324	72.1286	48.836	31.8553		29.5219	70.4546	47.3726	28.1223		45.4245	73.4793	91.7963	56.4026
	-7.5563	2.19112	7.55837	3.30769	3.02438		73.8937	97.6301	84.2406	56.8254		17.5734	22.1117	26.5254	15.7873		10.7533	22.2644	32.6824	18.2588		31.563	62.7899	62.7387	55.5706
	-8.33445	2.21406	2.29014	3.40782	3.2735		54.0182	84.435	69.1484	54.1404		6.37092	7.58464	8.45744	7.8767		3.7273	7.71861	14.8043	7.47339		15.227	29.3349	39.5023	32.7679
	-9.11261	2.58087	2.49479	3.07924	2.97401		26.706	41.1711	61.9176	41.3773		2.87377	3.741	4.17544	3.57349		2.76675	3.24871	5.98669	5.19336		5.95547	9.46904	26.7936	19.9642
	-9.89076	2.41542	2.53868	3.11492	2.76723		12.395	17.8025	33.213	23.0189		2.28055	2.45571	3.51503	3.30061		2.16634	3.04187	3.29469	3.63895		2.69951	3.38312	7.17235	6.24208
	-10.6689	2.43621	2.52871	3.66587	3.26114		3.83881	5.53877	10.4537	8.08171		2.65739	3.46263	3.56693	3.28263		2.12271	2.99895	3.73829	3.514		2.16216	2.82643	3.44931	3.54759
	-11.4471	3.06307	3.09364	3.48843	3.03848		2.88356	3.15211	5.76089	4.57196		2.67699	2.05258	3.3794	3.40315		2.34263	2.62119	3.73709	3.25316		2.45627	3.00052	3.46929	3.85766
		73.78	108.8	82.41	53.32		73.78	108.8	82.41	53.32		73.78	108.8	82.41	53.32		73.78	108.8	82.41	53.32		73.78	108.8	82.41	53.32

## Sheet: Fig 1D.&E.
Figure 1D. Binding affinity of daLUXendin660 against human (h) GLP1R and GIPR
[daLUXendin660] nM	hGLP1R				hGIPR
31.6	0.0137674	0.0211121	0.0133788	0.0071901	0.00952146	0.0164772	0.00643829	0.000963755
10	0.0100583	0.0224755	0.0144771	0.0118422	0.00380885	0.00887353	0.00384279	0.00086586
3.16	0.00618169	0.0184772	0.00728313	0.00652262	0.00235474	0.00580852	0.00274886	0.00053066
1	0.0001005	0.00783345	0.00257447	0.00218866	-0.0003282	0.00141923	0.00105923	-4.6395e-05
0.316	0.00601767		-0.000214615	0.00052347	0.00352665		0.00086376	-0.0006908
0.1	0.00078269		0.0010276	-5.91e-05	0.000345115		0.0012802	0.00055912
0	-0.00030361	-0.0015751	0.000319035	0.000638825	0.00040892	0.000496325	-0.001092	0.00031853
Figure 1 E. Kd of daLUXendin660 at human (h) GLP1R and GIPR
Kd	hGLP1R	hGIPR			GLP1R	GIPR
Repeat 1	1.426	13.02		One site -- Specific binding
Repeat 2	3.041	10.16		Best-fit values
Repeat 3	2.184	4.217		Bmax	0.0163	0.01181
Repeat 4	2.057	7.408		Kd	2.474	13.99
				Std. Error
				Bmax	0.002229	0.004715
				Kd	1.245	12.83
				95% CI (asymptotic)
				Bmax	0.01170 to 0.02090	0.002084 to 0.02155
				Kd	-0.09560 to 5.044	-12.49 to 40.48
				Goodness of Fit
				Degrees of Freedom	24	24
				R squared	0.6999	0.5028
				Sum of Squares	0.0003797	0.0001943
				Sy.x	0.003978	0.002845
				Number of points
				# of X values	28	28
				# Y values analyzed	26	26

## Sheet: Fig 1 F.&G.
Figure 1F. Competition binding for daLUXendin660 at hGLP1R and hGIPR versus GLP1 and GIP (one-site fit Ki)
		GLP1R GLP1						GLP1R GIP						GIPR GLP1						GIPR GIP							Nonlin fit	GLP1R GLP1	GLP1R GIP			GIPR GLP1	GIPR GIP
Log[peptide] M	-6	0.0215408	0.0196729	0.0218806	0.021201	0.0173676	0.0178728	0.0492287	0.0454662	0.0525137	0.0459437	0.0412945	0.0401634	0.0185524	0.0218818	0.0191005	0.0180043	0.0214159	0.0214181	0.0158321	0.0138248	0.0170475	0.0146166	0.014719	0.0136188		One site - Fit Ki				One site - Fit Ki
	-7	0.0344151	0.0318341	0.0344318	0.0343985	0.029194	0.0283592	0.0529171	0.0473896	0.0531501	0.052684	0.044488	0.0414272	0.0196416	0.0203954	0.0204552	0.0188281	0.0215311	0.0220014	0.0184785	0.0180826	0.0197572	0.0171999	0.0171893	0.0155405		Best-fit values				Best-fit values
	-8	0.0473839	0.0435196	0.0472352	0.0475326	0.0417441	0.0381343	0.0537372	0.048484	0.0555119	0.0519626	0.0432377	0.0423393	0.0213653	0.021964	0.0207709	0.0219598	0.0234124	0.0230152	0.0205964	0.0205021	0.0210032	0.0201895	0.020319	0.0189709		logKi	-7.858	-7.024		logKi	-9.963	-7.858
	-9	0.0535709	0.0478015	0.0520983	0.0550436	0.0419294	0.0429176	0.0568805	0.0514863	0.0579918	0.0557692	0.0441021	0.0438871	0.0187039	0.0232264	0.0189886	0.0184191	0.0221641	0.0211499	0.0224604	0.0217294	0.0238239	0.0210968	0.0228343	0.0215016		HotNM	= 10.00	= 10.00		HotNM	= 10.00	= 10.00
	-10	0.0544394	0.0497417	0.053962	0.0549168	0.0436923	0.0430878	0.0560983	0.047189	0.0569513	0.0552453	0.0442626	0.0423209	0.0203634	0.0223283	0.020634	0.0200929	0.0224278	0.0227935	0.0236526	0.0217912	0.0239521	0.023353	0.023764	0.020643		HotKdNM	= 2.177	= 2.177		HotKdNM	= 8.700	= 8.700
	-11	0.0545075	0.0493567	0.0516107	0.0574043	0.040724	0.0451625	0.0542356	0.0474946	0.0545089	0.0539623	0.045957	0.0466002	0.0209053	0.0236139	0.0206205	0.0211902	0.020432	0.0220051	0.0221331	0.0230348	0.0227855	0.0214807	0.0261846	0.0237031		Top	0.04913	0.0496		Top	0.02147	0.0228
	-12	0.0536112	0.0452582	0.0506569	0.0565656	0.0444464	0.0442454	0.0532997	0.0449191	0.0533166	0.0532828	0.0418174	0.0415368	0.0194486	0.0235993	0.0196315	0.0192657	0.0230832	0.0242718	0.0230441	0.022657	0.0240146	0.0220736	0.0227065	0.0230803		Bottom	0.01786	0.04374		Bottom	0.02076	0.01517
	-13	0.0516091	0.0449051	0.051722	0.0514963	0.0462549	0.0441682	0.0529145	0.0424962	0.0522987	0.0535303	0.0415103	0.0436554	0.0193143	0.0234155	0.0194061	0.0192225	0.0219805	0.0243349	0.0223644	0.0221911	0.0210149	0.023714	0.0253446	0.0218887		Ki	1.388e-08	9.468e-08		Ki	1.089e-10	1.388e-08
																											Std. Error				Std. Error
																											logKi	0.1331	2.243		logKi	1.969	0.1549
																											Top	0.0007715	0.0009186		Top	0.0004191	0.0002346
																											Bottom	0.002313	0.01155		Bottom	0.0003983	0.0005321
																											95% CI (asymptotic)				95% CI (asymptotic)
																											logKi	-8.126 to -7.590	-11.54 to -2.507		logKi	-13.93 to -5.997	-8.170 to -7.546
																											Top	0.04758 to 0.05069	0.04775 to 0.05145		Top	0.02062 to 0.02231	0.02233 to 0.02327
																											Bottom	0.01320 to 0.02252	0.02048 to 0.06700		Bottom	0.01995 to 0.02156	0.01410 to 0.01624
																											Ki	7.486e-009 to 2.573e-008	2.881e-012 to 0.003111		Ki	1.177e-014 to 1.008e-006	6.766e-009 to 2.846e-008
																											Goodness of Fit				Goodness of Fit
																											Degrees of Freedom	45	45		Degrees of Freedom	45	45
																											R squared	0.8565	0.05504		R squared	0.03529	0.8416
																											Sum of Squares	0.0008487	0.001295		Sum of Squares	0.0001295	7.132e-05
																											Sy.x	0.004343	0.005364		Sy.x	0.001697	0.001259
																											Constraints				Constraints
																											HotNM	HotNM = 10	HotNM = 10		HotNM	HotNM = 10	HotNM = 10
																											HotKdNM	HotKdNM = 2.177	HotKdNM = 2.177		HotKdNM	HotKdNM = 8.7	HotKdNM = 8.7
																											Number of points				Number of points
																											# of X values	48	48		# of X values	48	48
																											# Y values analyzed	48	48		# Y values analyzed	48	48
Figure 1G. Competition binding for and either Ex4-Cy5 or GIP-Cy5 at hGLP1R and hGIPR versus GLP1 and GIP (one-site fit Ki)
		Ex4 GLP1						Ex4 GIP						Cy5 GIP GLP1						Cy5 GIP GIP							Nonlin fit	Ex4 GLP1	Ex4 GIP			Cy5 GIP GLP1	Cy5 GIP GIP
Log[peptide] M	-6	0.0331046	0.027099	0.0322234	0.0339859	0.037458	0.0297147	0.119704	0.101362	0.120387	0.11902	0.131362	0.118363	0.0168308	0.0198306	0.017118	0.0165435	0.023291	0.0228446	0.0126676	0.0130958	0.0126794	0.0126558	0.0148585	0.0133368		One site - Fit Ki		Interrupted		One site - Fit Ki
	-7	0.0618553	0.0599265	0.0629982	0.0607123	0.0787622	0.0695651	0.125003	0.122202	0.130128	0.119878	0.151687	0.144426	0.0171388	0.021027	0.0175964	0.0166813	0.0255291	0.0233975	0.013743	0.0163861	0.0133399	0.014146	0.0156408	0.0153648		Best-fit values				One site - Fit Ki
	-8	0.114503	0.099945	0.115679	0.113327	0.13285	0.123382	0.125776	0.120437	0.122273	0.129279	0.144698	0.147861	0.0182599	0.0209345	0.0186176	0.0179022	0.0244484	0.0227499	0.0157882	0.0192723	0.0150697	0.0165066	0.0206014	0.0193726		logKi	-8.01	-2.165		logKi	-2.508	-8.028
	-9	0.124534	0.1197	0.127035	0.122033	0.152248	0.146872	0.12686	0.12768	0.1322	0.12152	0.143557	0.146524	0.0167802	0.0211729	0.0167421	0.0168184	0.0227208	0.0271067	0.0162398	0.0202034	0.0162398	0.0157573	0.0261869	0.0228049		HotNM	= 10.00	= 10.00		HotNM	= 10.00	= 10.00
	-10	0.129016	0.127951	0.136966	0.121066	0.156963	0.144142	0.126244	0.119711	0.129896	0.122592	0.146658	0.139035	0.0173271	0.0213919	0.0177253	0.0169288	0.0259678	0.023536	0.0179454	0.0217712	0.0186586	0.0172321	0.0229623	0.0231651		HotKdNM	= 2.177	= 2.177		HotKdNM	= 8.700	= 8.700
	-11	0.132439	0.12281	0.131462	0.133417	0.150415	0.148291	0.131098	0.119706	0.131035	0.13116	0.145981	0.148764	0.0179931	0.0215016	0.0179777	0.0180084	0.0240316	0.0228403	0.0176077	0.0206645	0.0180034	0.0172121	0.0240905	0.0239429		Top	0.1343	0.132		Top	0.02028	0.02018
	-12	0.130977	0.114507	0.130692	0.131261	0.142008	0.142924	0.128203	0.116672	0.127504	0.128901	0.146526	0.14022	0.0179142	0.0216644	0.0183067	0.0175217	0.0223408	0.0243829	0.0180532	0.0208287	0.0186593	0.0174471	0.0230573	0.0241202		Bottom	0.02699	-513.6		Bottom	Unstable	0.0133
	-13	0.130257	0.115953	0.128361	0.132154	0.142314	0.151505	0.131883	0.109697	0.133957	0.129809	0.136833	0.130496	0.017555	0.0214193	0.017599	0.0175111	0.0237412	0.02248316*	0.0175044	0.0213613	0.0172539	0.0177548	0.0232991	0.023384		Ki	9.78e-09	0.006834		Ki	0.003103	9.37e-09
																											Std. Error				Std. Error
																											logKi	0.09152			logKi	51555	0.3282
																											Top	0.001842			Top	0.000537	0.0004858
																											Bottom	0.005008			Bottom	Unstable	0.0009849
																											95% CI (asymptotic)				95% CI (asymptotic)
																											logKi	-8.194 to -7.825			logKi	-103905 to 103900	-8.689 to -7.367
																											Top	0.1306 to 0.1380			Top	0.01919 to 0.02136	0.01920 to 0.02116
																											Bottom	0.01691 to 0.03708			Bottom	(Very wide)	0.01131 to 0.01528
																											Ki	6.397e-009 to 1.495e-008			Ki	0.000 to +infinity	2.045e-009 to 4.293e-008
																											Goodness of Fit				Goodness of Fit
																											Degrees of Freedom	45			Degrees of Freedom	44	45
																											R squared	0.9334			R squared	0.008832	0.5278
																											Sum of Squares	0.004684			Sum of Squares	0.0004257	0.0002959
																											Sy.x	0.0102			Sy.x	0.00311	0.002564
																											Constraints				Constraints
																											HotNM	HotNM = 10	HotNM = 10		HotNM	HotNM = 10	HotNM = 10
																											HotKdNM	HotKdNM = 2.177	HotKdNM = 2.177		HotKdNM	HotKdNM = 8.7	HotKdNM = 8.7
																											Number of points				Number of points
																											# of X values	48	48		# of X values	48	48
																											# Y values analyzed	48	48		# Y values analyzed	47	48

## Sheet: Fig 1H.
Figure 1H. pKi values for daLUXendin660, Ex4-Cy5 and GIP-Cy5 at hGLP1R and hGIPR versus GLP1 and GIP
hGLP1R/hGIPR	GLP1			GIP
daLUXendin660	7.63	7.521	7.549	7.688	7.269	8.132
Ex4Cy5/GIPCy5	7.471	7.448	7.389	8.008	7.371	7.952

## Sheet: Fig 1I.
Figure 1I. Cumulative food intake in WT mice at 12h and 24h post-injection with vehicle, daLUXendin660 or tirzepatide
	Cumulative food intake (g)
Timepoint (h)	Vehicle								Tirzepatide								daLUXendin642
12	3.08	2.44	2.66	2.34	2.06	2.42	2.78	2.42	1.08	1.12	1.06	0.54	0.76	0.62	0.72	1.04	1.96	1.46	1.44	1.42	1.82	1.7	1.28	1.76		Table Analyzed
24	4.42	2.44	3.52	3.14	2.8	3.42	3.72	3.36	1.3	1.56	1.26	0.76	0.9	0.86	1.04	1.28	2.52	1.96	1.94	1.8	2.14	2.32	1.48	2.7
																										Two-way RM ANOVA	Matching: Both factors
																										Assume sphericity?	Yes
																										Alpha	0.05
																										Source of Variation	% of total variation	P value	P value summary	Significant?
																										Time	8.356	<0.0001	****	Yes
																										Drug	76.06	<0.0001	****	Yes
																										Time x Drug	1.664	0.0026	**	Yes
																										Subject x Time	0.5267
																										Subject x Drug	6.63
																										Subject	5.513
																										ANOVA table	SS	DF	MS	F (DFn, DFd)	P value
																										Time	3.339	1	3.339	F (1, 7) = 111.1	P<0.0001
																										Drug	30.39	2	15.2	F (2, 14) = 80.30	P<0.0001
																										Time x Drug	0.665	2	0.3325	F (2, 14) = 9.339	P=0.0026
																										Subject x Time	0.2105	7	0.03007
																										Subject x Drug	2.649	14	0.1892
																										Subject	2.203	7	0.3147
																										Residual	0.4985	14	0.0356
																										Difference between row means
																										Mean of 12	1.666
																										Mean of 24	2.193
																										Difference between means	-0.5275
																										SE of difference	0.05005
																										95% CI of difference	-0.6459 to -0.4091
																										Data summary
																										Number of columns (Drug)	3
																										Number of rows (Time)	2
																										Number of subjects (Subject)	8
																										Number of missing values	0
																										Within each row, compare columns (simple effects within rows)
																										Number of families	2
																										Number of comparisons per family	3
																										Alpha	0.05
																										Šídák's multiple comparisons test	Mean Diff.	95.00% CI of diff.	Below threshold?	Summary	Adjusted P Value
																										12
																										Vehicle vs. Tirzepatide	1.658	1.402 to 1.913	Yes	****	<0.0001
																										Vehicle vs. daLUXendin642	0.92	0.6644 to 1.176	Yes	****	<0.0001
																										Tirzepatide vs. daLUXendin642	-0.7375	-0.9931 to -0.4819	Yes	****	<0.0001
																										24
																										Vehicle vs. Tirzepatide	2.233	1.977 to 2.488	Yes	****	<0.0001
																										Vehicle vs. daLUXendin642	1.245	0.9894 to 1.501	Yes	****	<0.0001
																										Tirzepatide vs. daLUXendin642	-0.9875	-1.243 to -0.7319	Yes	****	<0.0001
																										Test details	Mean 1	Mean 2	Mean Diff.	SE of diff.	N1	N2	t	DF
																										12
																										Vehicle vs. Tirzepatide	2.525	0.8675	1.658	0.09435	8	8	17.57	14
																										Vehicle vs. daLUXendin642	2.525	1.605	0.92	0.09435	8	8	9.751	14
																										Tirzepatide vs. daLUXendin642	0.8675	1.605	-0.7375	0.09435	8	8	7.817	14
																										24
																										Vehicle vs. Tirzepatide	3.353	1.12	2.233	0.09435	8	8	23.66	14
																										Vehicle vs. daLUXendin642	3.353	2.108	1.245	0.09435	8	8	13.2	14
																										Tirzepatide vs. daLUXendin642	1.12	2.108	-0.9875	0.09435	8	8	10.47	14

## Sheet: Fig1 J&K.
Figure 1J. & K. Intraperitoneal glucose tolerance in control GLP1RWT/WT and GLP1RWT/KO (CT) and GLP1RKO/KO mice injected with vehicle, tizepatide or daLUXendin660
Serum glucose (mmol/L)	CT Vehicle							Serum glucose (mmol/L)	GLP1RKO/KO Vehicle
Time (min)	13.5g WT	16.1g HET	15.1b HET	14.4a HET	16.3h HET	17.1l HET		Time (min)	13.5f	16.1e	15.1a	14.4b	16.3g	17.1j
0	8.7	8.8	11.3	12.1	13.4	12.9		0	16.8	19	11.1	11.4	11.5	13.9
15	26.2	16.6	27.5	31.1	22.4	17.6		15	26.4	28.7	18	17.4	29.9	20.4
30	26.6	10.8	29.9	33.3	24.7	11.9		30	29.3	33	21.9	20.8	32.7	20.6
60	22.1	9.3	33.3	28.3	26.6	9.6		60	21.1	22	20.1	15.3	29.1	13.1
90	11.1	10.1	29.1	26.1	21.9	11.8		90	26.8	10.7	15.8	12.2	15.9	11.3
120	8.2	9.1	12.9	13.5	11.7	11.7		120	23.7	8.2	10.9	11.4	12	9.1
Time (min)	CT Tirzepatide							Time (min)	GLP1RKO/KO Tirzepatide
	13.6e WT	15.1g WT	15.1h HET	14.4f HET	16.2b HET	17.1e WT			14.3a	13.5b	16.1a	16.3f	16.3d	17.1h
0	13.6	6.9	8.9	8.2	11.6	8.4		0	6.1	13.2	9.1	11.3	11.6	8.7
15	18.9	10.8	8	16.9	12.3	13.8		15	11.7	26.1	21.8	26.2	26.3	22.1
30	20.6	10.2	8.7	15.5	15.7	8.6		30	9.2	26.9	24.9	29.8	33.3	17
60	12.8	5.7	7.4	11.5	9.4	6.8		60	6	11.2	16.1	22.9	32.3	11.3
90	8.2	5.2	4.8	7.6	6.2	7.9		90	5.8	8.3	12	10.7	25.1	10.4
120	6.2	4.5	4.4	4.6	4.3	7.3		120	5.5	8.3	9.1	8.5	18.4	10
Time (min)	CT daLUXendin660							Time (min)	GLP1RKO/KO daLUXendin660
	14.3c WT	13.6a WT	15.1d HET	14.4c HET	16.3a WT				14.3b	13.6c	15.1c	14.4d	16.3b	17.1i	17.1m
0	14.5	11.1	8.1	6.3	8.9			0	10.2	12.9	9.6	9.8	14.6	11.1	10.8
15	23.7	19.4	10.9	16.1	12.2			15	21.4	21.3	22.2	13.6	14.6	26.2	19.8
30	24.9	19	9.8	9.6	11.7			30	21.7	23.2	22	12.9	16.9	15.5	25.2
60	15.2	12.2	8.9	7.2	8.4			60	16.7	13.6	11.4	9.2	10.9	13.8	11.5
90	11.7	11.2	7.4	5.8	6.9			90	13.2	12.5	13.2	8.6	8.5	11.2	11.2
120	11.3	11	7.2	5	6.4			120	12.3	12.5	12.6	7.9	8.9	10.1	10.6

## Sheet: Fig 1L.
Figure 1L. Area under the curve for IPGTT in GLP1RWT/WT and GLP1RWT/KO (WT) vs GLP1RKO/KO (KO) mice treated with vehicle, tirzepatide (TZP) or daLUXendin660 (daLUX)
Mouse	WT Veh	KO Veh	WT TZP	KO TZP	WT daLUX	KO daLUX
1	2175.75	2973.75	1572	864.75	2001	1967.25
2	1276.5	2419.5	837.75	1805.25	1668.75	1908.75		ANOVA summary
3	3235.5	2086.5	814.5	1935	1041.75	1827		F	4.479
4	3141	1810.5	1305.75	2283.75	969.75	1220.25		P value	0.0036
5	2622.75	2800.5	1157.25	3228.75	1068	1424.25		P value summary	**
6	1446	1742.25	1014	1580.25		1726.5		Significant diff. among means (P < 0.05)?	Yes
7						1785		R squared	0.4274
								Brown-Forsythe test
								F (DFn, DFd)	1.921 (5, 30)
								P value	0.1203
								P value summary	ns
								Are SDs significantly different (P < 0.05)?	No
								Bartlett's test
								Bartlett's statistic (corrected)	10.06
								P value	0.0735
								P value summary	ns
								Are SDs significantly different (P < 0.05)?	No
								ANOVA table	SS	DF	MS	F (DFn, DFd)	P value
								Treatment (between columns)	7158058	5	1431612	F (5, 30) = 4.479	P=0.0036
								Residual (within columns)	9588312	30	319610
								Total	16746370	35
								Data summary
								Number of treatments (columns)	6
								Number of values (total)	36
								Ordinary one-way ANOVA multiple conparisons
								Number of families	1
								Number of comparisons per family	4
								Q	0.05
								Two-stage linear step-up procedure of Benjamini, Krieger and Yekutieli	Mean Diff.	Discovery?	q value	Individual P Value
								WT Veh vs. WT TZP	1199	Yes	0.001	0.0009	A-C
								WT TZP vs. KO TZP	-832.8	Yes	0.0056	0.0161	C-D
								WT Veh vs. WT daLUX	966.4	Yes	0.0044	0.0084	A-E
								WT daLUX vs. KO daLUX	-344.3	No	0.0805	0.3066	E-F
								Test details	Mean 1	Mean 2	Mean Diff.	SE of diff.	n1	n2	t	DF
								WT Veh vs. WT TZP	2316	1117	1199	326.4	6	6	3.675	30
								WT TZP vs. KO TZP	1117	1950	-832.8	326.4	6	6	2.551	30
								WT Veh vs. WT daLUX	2316	1350	966.4	342.3	6	5	2.823	30
								WT daLUX vs. KO daLUX	1350	1694	-344.3	331	5	7	1.04	30

## Sheet: Fig 1M.
Figure 1M. IPGTT AUC ratio between GLP1RWT/WT and GLP1RWT/KO (GLP1RWT/WT) vs GLP1RKO/KO mice for tirzepatide (TZP) and daLUXendin660 (daLUX)
	TZP	daLUX
Mean AUC ratio between GLP1RWT/WT vs GLP1RKO/KO	1.74561	1.22134
