# Supplementary material for: Fluorescent GLP1R/GIPR dual agonist probes reveal cell targets in the pancreas and brain
Source: Nat Metab. 2025 Aug 19;7(8):1536–49. doi: 10.1038/s42255-025-01342-6 (PMC12373499; doi:10.1038/s42255-025-01342-6)
Supplement: Supplementary file 5 — Statistical Source Data [file 42255_2025_1342_MOESM5_ESM.xlsx]

## Sheet: Fig 2F.
Figure 2. daLUXendin544 and daLUXendin660 reveal dual agonist targets in primary and SC-islets
Figure 2F. Quantification of daLUXendin544 labelling intensity in INS-, GCG- and SST-positive cell populations
CTCF	INS	GCG	SST
Islet 1	171625	48802.6	24875.9
Islet 2	56090.7	41998	35942.5		Table Analyzed
Islet 3	113573	44669.1	27651.5
Islet 4	69797.2	45344.1	15180.5		Kruskal-Wallis test
Islet 5	180699	43055.4	31191.2		P value	<0.0001
Islet 6	261388	32296.9	75948.7		Exact or approximate P value?	Approximate
Islet 7	95941.5	40815.3	85020		P value summary	****
Islet 8	80225.4	49005	30167.5		Do the medians vary signif. (P < 0.05)?	Yes
Islet 9	154266	25725.8	101761		Number of groups	3
Islet 10	90684.5	40944.5	54003.3		Kruskal-Wallis statistic	95.94
Islet 11	111969	46916	57922.7
Islet 12	161268	52721.6	30669.8		Data summary
Islet 13	54383.9	26233.2	82563.9		Number of treatments (columns)	3
Islet 14	145204	41898.3	62148.7		Number of values (total)	477
Islet 15	89526.2	49129	38919.4
Islet 16	102953	26054.4	16669.3
Islet 17	229791	27232.5	14792.5		Kruskal-Wallis test
Islet 18	95018.9	22821.8	68070.1		Number of families	1
Islet 19	228073	37536.9	89877.8		Number of comparisons per family	3
Islet 20	211279	32548.3	25665.3		Alpha	0.05
Islet 21	94312.4	61670.2	50095.9
Islet 22	160411	31985.8	15598.3		Dunn's multiple comparisons test	Mean rank diff.	Significant?	Summary	Adjusted P Value
Islet 23	110871	20815.2	17089.2		INS vs. GCG	127	Yes	****	<0.0001	A-B
Islet 24	143339	15345.5	15821.2		INS vs. SST	121.8	Yes	****	<0.0001	A-C
Islet 25	118149	29730.5	73576.3		GCG vs. SST	-5.231	No	ns	>0.9999	B-C
Islet 26	99053.9	40229.8	38607.4
Islet 27	110410	36184.2	91026.4		Test details	Mean rank 1	Mean rank 2	Mean rank diff.	n1	n2	Z
Islet 28	88178.8	42998.9	12740.4		INS vs. GCG	307.2	180.2	127	215	120	8.087
Islet 29	166882	42004	39735		INS vs. SST	307.2	185.4	121.8	215	142	8.17
Islet 30	88899.7	24150.3	123624		GCG vs. SST	180.2	185.4	-5.231	120	142	0.306
Islet 31	105426	37088.2	71784.6
Islet 32	125429	18228.6	115948
Islet 33	107219	33295.1	58711.6
Islet 34	70741.5	45048	155015
Islet 35	112935	20537.7	205643
Islet 36	135769	21122.4	45113.9
Islet 37	95399.3	6984.02	207675
Islet 38	141072	28151.1	20647
Islet 39	103343	16792.6	28243.6
Islet 40	169309	41687.1	28917.7
Islet 41	152774	35403	35992.2
Islet 42	143582	35029.2	38864
Islet 43	96258	23246.1	63026.8
Islet 44	111101	23169.6	13653.1
Islet 45	112207	37874.1	51237.9
Islet 46	93033.5	64517	17076.1
Islet 47	117330	50837	53209
Islet 48	97769.3	35608.2	14076.8
Islet 49	167426	55765.2	25750.4
Islet 50	381604	49651.7	28898.6
Islet 51	115036	57135	17193.3
Islet 52	103848	41490	16777.1
Islet 53	112263	132543	53085.9
Islet 54	109842	49534.5	171023
Islet 55	83371.7	32175.8	127504
Islet 56	227556	67719.4	148957
Islet 57	245439	34467.6	69593.7
Islet 58	135782	56108.7	70348
Islet 59	271139	64490.5	99343.3
Islet 60	329377	61669.9	7660.66
Islet 61	117934	70199.9	54951.3
Islet 62	134109	49686.3	25770.5
Islet 63	102051	64000.5	101485
Islet 64	106432	51206.8	132343
Islet 65	197870	78208.5	203843
Islet 66	29534.1	73203.1	187012
Islet 67	36782.7	107956	109709
Islet 68	20643.6	44985.1	33763.6
Islet 69	14720.8	86911.7	22512.8
Islet 70	20497.2	73207	53276.7
Islet 71	27275.8	105010	47886.3
Islet 72	28504.6	71636.7	41290.5
Islet 73	22214.6	53355.3	11424.3
Islet 74	24816	70969.6	86412.4
Islet 75	34345.9	42587.5	33645.3
Islet 76	26816.3	46843.5	124742
Islet 77	32641.4	40940.6	62188.4
Islet 78	27595.2	72224.8	133932
Islet 79	23177.9	108410	41859.4
Islet 80	35563	33969.5	79849.9
Islet 81	32547.8	83304.1	89089.3
Islet 82	43766.6	62539.4	88029.4
Islet 83	30466.5	71026.2	47747.6
Islet 84	68922.1	41752	47382.1
Islet 85	42725.7	51733.8	79179.1
Islet 86	29142.6	37929.3	39067.1
Islet 87	30375.3	38677.3	30752
Islet 88	40239.5	71965.1	60441.7
Islet 89	29738.7	100547	52798.2
Islet 90	63431.6	50599.6	22347
Islet 91	208248	43702.3	100231
Islet 92	53282.2	39026.1	73199.6
Islet 93	54563.4	123285	18235.5
Islet 94	63050.3	59521.3	18323.8
Islet 95	38337.5	56215.3	28586.6
Islet 96	147683	7857.26	20656.2
Islet 97	141157	6603.79	43805.7
Islet 98	86540.9	11562.8	35230.7
Islet 99	178799	18373	44322.1
Islet 100	129336	20960.7	59424.3
Islet 101	85017.4	13075.1	36539.8
Islet 102	61696.9	15668.9	11033.1
Islet 103	84930.9	7516.58	124019
Islet 104	86490.2	12924.9	90291.6
Islet 105	50268.9	7672.15	92705.1
Islet 106	113323	8766.86	71292.8
Islet 107	73292.4	14765.6	90154.7
Islet 108	77046.1	15578.1	8496.54
Islet 109	112200	15665.8	5042.23
Islet 110	77328.7	23616.5	13729.7
Islet 111	122972	15554.4	7460.66
Islet 112	84097.8	17968.2	12828.4
Islet 113	196844	11031.8	19446.5
Islet 114	137753	11932.3	12583.2
Islet 115	109234	10290.2	9133.49
Islet 116	52364.3	10957.6	10222.6
Islet 117	41502.5	20004	25022.2
Islet 118	110342	10293.6	10912.6
Islet 119	77584.5	19065.9	15568.1
Islet 120	127358	10690.9	18882.5
Islet 121	90727.9		12027.9
Islet 122	62719.8		20819.8
Islet 123	131998		23546.5
Islet 124	106848		13748.1
Islet 125	150415		24352.2
Islet 126	113064		8690.79
Islet 127	176236		4595.54
Islet 128	403792		6716.3
Islet 129	125696		7663.98
Islet 130	105461		13887
Islet 131	61575.6		6378.99
Islet 132	65070		5303
Islet 133	123894		20825.2
Islet 134	123522		17449
Islet 135	133256		17043.5
Islet 136	145606		7909.1
Islet 137	114256		9202.71
Islet 138	123847		19081.3
Islet 139	152176		18278.9
Islet 140	260797		12609.3
Islet 141	72770.1		17076.4
Islet 142	74565.8		7508.03
Islet 143	38629.6
Islet 144	122968
Islet 145	203817
Islet 146	66429.1
Islet 147	91485.8
Islet 148	140794
Islet 149	143023
Islet 150	182787
Islet 151	97279.1
Islet 152	79321.9
Islet 153	113845
Islet 154	45530.9
Islet 155	129474
Islet 156	53311.4
Islet 157	132071
Islet 158	65444.5
Islet 159	100065
Islet 160	69874.2
Islet 161	111497
Islet 162	141060
Islet 163	98802.3
Islet 164	62834.3
Islet 165	127703
Islet 166	32258.9
Islet 167	76256.1
Islet 168	106551
Islet 169	108662
Islet 170	109214
Islet 171	113764
Islet 172	59466.3
Islet 173	99676.2
Islet 174	80032.7
Islet 175	100343
Islet 176	295602
Islet 177	146378
Islet 178	263426
Islet 179	99740.4
Islet 180	121755
Islet 181	32680.3
Islet 182	24460.9
Islet 183	16336.4
Islet 184	25288.6
Islet 185	14341.9
Islet 186	21065
Islet 187	20458.5
Islet 188	22456
Islet 189	18425.2
Islet 190	22015.4
Islet 191	30966.3
Islet 192	33028.8
Islet 193	36126.8
Islet 194	30853.1
Islet 195	34573
Islet 196	31683.5
Islet 197	51355.8
Islet 198	37758.4
Islet 199	39390
Islet 200	33201.4
Islet 201	11983.9
Islet 202	15525
Islet 203	16331.6
Islet 204	28321.8
Islet 205	15708.2
Islet 206	13582.1
Islet 207	23446.1
Islet 208	29562.9
Islet 209	46090.1
Islet 210	17225.7
Islet 211	30200.2
Islet 212	35606.1
Islet 213	28474
Islet 214	22066.6
Islet 215	37221.6

## Sheet: Fig 2G.
Figure 2G. Quantification of daLUXendin660 labelling intensity in INS-, GCG- and SST-positive cell populations
CTCF	INS	GCG	SST
Islet 1	108768	38422.5	12383.5
Islet 2	110574	79865.9	14678.6		Table Analyzed
Islet 3	69517.2	86696.6	26480.7
Islet 4	121373	50473.2	19066		Kruskal-Wallis test
Islet 5	92435.7	44707.1	11541.7		P value	<0.0001
Islet 6	26247.5	15537.7	6518.74		Exact or approximate P value?	Approximate
Islet 7	21921.7	19368	29712		P value summary	****
Islet 8	34335.8	8844.17	8187.12		Do the medians vary signif. (P < 0.05)?	Yes
Islet 9	21739.1	9575.99	16533.6		Number of groups	3
Islet 10	21330.8	17917.7	13549		Kruskal-Wallis statistic	62.87
Islet 11	347388	382826	56541.7
Islet 12	170759	221426	19262.9		Data summary
Islet 13	287121	67775.5	37395.2		Number of treatments (columns)	3
Islet 14	249895	184711	45313.7		Number of values (total)	476
Islet 15	289809	193313	12990.2
Islet 16	9079.88	2183.62	16600.2		Kruskal-Wallis test
Islet 17	24555.2	10038.2	10204.8		Number of families	1
Islet 18	9382.7	15678.6	13163.8		Number of comparisons per family	3
Islet 19	7368.98	12972.7	8344.37		Alpha	0.05
Islet 20	17461.7	9773.38	5459.01
Islet 21	18533.5	8708.99	15263.7		Dunn's multiple comparisons test	Mean rank diff.	Significant?	Summary	Adjusted P Value
Islet 22	14717.6	55247.1	3721.55		INS vs. GCG	77.65	Yes	****	<0.0001	A-B
Islet 23	20106.9	47981.6	4282.28		INS vs. SST	117.4	Yes	****	<0.0001	A-C
Islet 24	29474.7	18570.7	5190.06		GCG vs. SST	39.72	No	ns	0.0564	B-C
Islet 25	21327.2	67044.7	27799.8
Islet 26	171265	28587.3	71784.4		Test details	Mean rank 1	Mean rank 2	Mean rank diff.	n1	n2	Z
Islet 27	285867	28903.3	45331.4		INS vs. GCG	292.2	214.6	77.65	210	142	5.196
Islet 28	303771	67214.9	67931.5		INS vs. SST	292.2	174.9	117.4	210	124	7.534
Islet 29	243237	49267.2	76643.2		GCG vs. SST	214.6	174.9	39.72	142	124	2.349
Islet 30	311902	34119.7	51423.8
Islet 31	106528	41740.9	31777.9
Islet 32	94617.8	85967.6	21384.1
Islet 33	179822	40857.7	13016.1
Islet 34	190037	76422.8	24470.8
Islet 35	178780	28853.9	166789
Islet 36	177100	112035	31047.3
Islet 37	263379	128320	123419
Islet 38	190039	64996.6	80488.2
Islet 39	194270	161952	99532
Islet 40	327736	98698.4	20717.8
Islet 41	108438	56314.6	18915.5
Islet 42	110157	74911.4	23816.2
Islet 43	56170.8	57763.5	38679.3
Islet 44	120447	63145.2	22985.2
Islet 45	108997	103674	60150.2
Islet 46	164898	124043	196711
Islet 47	127006	22340	65983
Islet 48	122710	36886	74273.1
Islet 49	210846	80849.3	48658.6
Islet 50	207300	33333.4	48259.8
Islet 51	106581	28155.2	26790.9
Islet 52	183345	62087.4	55183.9
Islet 53	189818	64090.3	59960.7
Islet 54	269452	38511.2	90561.5
Islet 55	347926	36718.2	6874.02
Islet 56	174435	41383.3	70178.3
Islet 57	247532	24566.9	102173
Islet 58	357389	43889.8	75844.6
Islet 59	232615	40382.2	101638
Islet 60	189746	32122.2	91716.1
Islet 61	302180	14970.1	121283
Islet 62	203530	16112.6	168994
Islet 63	101439	18876.4	70152.4
Islet 64	319756	22575.3	94682.6
Islet 65	234520	18033.6	107540
Islet 66	331591	30775.2	124421
Islet 67	168097	62807.2	65851.3
Islet 68	156369	108496	77348
Islet 69	306489	91468	65060.7
Islet 70	237830	147070	20496.8
Islet 71	159128	118039	38856.7
Islet 72	95904.6	27233.7	45862.8
Islet 73	147088	72872.7	172330
Islet 74	178205	74761.8	251718
Islet 75	138829	174261	154858
Islet 76	181817	48751.2	83752.1
Islet 77	195160	145367	74284.7
Islet 78	209941	85154.7	47001.9
Islet 79	225964	47383.2	26431
Islet 80	242284	111453	50237.3
Islet 81	28343	91500.1	50987.7
Islet 82	38689.4	32779.6	29121.8
Islet 83	40387.9	26529.5	85553.8
Islet 84	25112.5	59036	61772.5
Islet 85	27399.7	48992.9	51746
Islet 86	18232.7	66392.4	50240.5
Islet 87	20602.5	135594	42508
Islet 88	21478.9	131190	43171.4
Islet 89	42157.8	92373.2	68038.2
Islet 90	22096.2	99811.2	100533
Islet 91	54127.8	86260.7	29105.2
Islet 92	49499	44801.3	48161.9
Islet 93	34076.6	23327.2	89621
Islet 94	44007.6	100484	67611.6
Islet 95	45159.2	159320	10674.5
Islet 96	39242.7	95251.3	6439.06
Islet 97	24384.9	91341.8	7099.53
Islet 98	29733.7	117698	3689.22
Islet 99	50312.1	176738	6557.83
Islet 100	43081.3	121907	12219
Islet 101	30387.3	76171.2	12702.6
Islet 102	42863.2	74849	12699.7
Islet 103	40205.2	25537.2	8735.13
Islet 104	11247	56059.2	13076.6
Islet 105	30464.6	49159.9	16224.6
Islet 106	20974.5	54797.9	8606.64
Islet 107	20811.7	26709.2	5377.92
Islet 108	26577.8	66709.4	7596.75
Islet 109	14423.3	40862.7	4309.65
Islet 110	12285.8	39891.6	9713.23
Islet 111	24338.7	61502.7	6569.63
Islet 112	24533.4	43104.4	15762.5
Islet 113	28644.7	56330.2	13203
Islet 114	31463.7	71275.6	12325.4
Islet 115	66715.7	31421	15314.6
Islet 116	28046.8	29928.2	12468.5
Islet 117	24287.4	80544.8	7321.13
Islet 118	36314	7231.59	24740.4
Islet 119	32939.6	18750.4	6191.52
Islet 120	40734.3	22761.2	9782.44
Islet 121	33636	26180.8	20230.3
Islet 122	28362.5	14321.9	23793.1
Islet 123	35038.8	8464.31	15695.5
Islet 124	62272.5	3996.17	17490.6
Islet 125	31621.5	8299.85
Islet 126	16539.5	7946.74
Islet 127	24165.7	12318.3
Islet 128	10524.5	41753.6
Islet 129	8017.91	30612
Islet 130	17902.2	46780
Islet 131	150156	57192.3
Islet 132	96982	11889.2
Islet 133	90828.1	13908.7
Islet 134	157644	8022.87
Islet 135	105213	10420.5
Islet 136	144609	7602.8
Islet 137	163792	8024.9
Islet 138	157104	9585.81
Islet 139	172211	5476.09
Islet 140	259284	9796.55
Islet 141	184397	4406.88
Islet 142	134556	5594.35
Islet 143	218742
Islet 144	236068
Islet 145	149198
Islet 146	165556
Islet 147	127806
Islet 148	163294
Islet 149	98558.2
Islet 150	225159
Islet 151	140729
Islet 152	102038
Islet 153	167688
Islet 154	317618
Islet 155	149140
Islet 156	265634
Islet 157	204960
Islet 158	163209
Islet 159	165335
Islet 160	486227
Islet 161	116064
Islet 162	115672
Islet 163	127642
Islet 164	75703.3
Islet 165	71730.4
Islet 166	133081
Islet 167	118335
Islet 168	84064
Islet 169	120174
Islet 170	105436
Islet 171	60318.4
Islet 172	39487.1
Islet 173	139700
Islet 174	143722
Islet 175	56119.8
Islet 176	98142.1
Islet 177	74083.9
Islet 178	54741.5
Islet 179	98761.9
Islet 180	96961.3
Islet 181	25568.5
Islet 182	24198.3
Islet 183	36447.6
Islet 184	40794.3
Islet 185	52816.8
Islet 186	49108.5
Islet 187	24842.6
Islet 188	29458.2
Islet 189	29940
Islet 190	35995.9
Islet 191	46389.6
Islet 192	24700.4
Islet 193	21547.5
Islet 194	19093.2
Islet 195	57507.2
Islet 196	54063.9
Islet 197	35710.9
Islet 198	48824
Islet 199	35060.2
Islet 200	60218.6
Islet 201	42202.6
Islet 202	21481.2
Islet 203	18543.4
Islet 204	95403.1
Islet 205	83760.6
Islet 206	51342.1
Islet 207	74824.4
Islet 208	58667.7
Islet 209	63814.3
Islet 210	48801.7
