# Supplementary material for: Fluorescent GLP1R/GIPR dual agonist probes reveal cell targets in the pancreas and brain
Source: Nat Metab. 2025 Aug 19;7(8):1536–49. doi: 10.1038/s42255-025-01342-6 (PMC12373499; doi:10.1038/s42255-025-01342-6)
Supplement: Supplementary file 6 — Statistical Source Data [file 42255_2025_1342_MOESM6_ESM.xlsx]

## Sheet: Fig 4D.
Figure 4. Dual agonist engages distinct endogenous GLP1R/GIPR nanodomains
Figure 4D. Number of clusters/µm2 labelled by LUXendin645 (LUX645), sGIP648 and daLUXendin660 (daLUX660)
LUX645	sGIP648	daLUX660		Table Analyzed
0.194756	0.246139	0.307362		Data sets analyzed	A-C
0.041222	0.124632	0.307661
0.065835	0.094931	0.267358		ANOVA summary
0.019528	0.261519	0.417978		F	8.773
0.060554	0.39408	0.63342		P value	0.0045
				P value summary	**
				Significant diff. among means (P < 0.05)?	Yes
				R squared	0.5939
				Brown-Forsythe test
				F (DFn, DFd)	0.4952 (2, 12)
				P value	0.6214
				P value summary	ns
				Are SDs significantly different (P < 0.05)?	No
				Bartlett's test
				Bartlett's statistic (corrected)	1.977
				P value	0.3722
				P value summary	ns
				Are SDs significantly different (P < 0.05)?	No
				ANOVA table	SS	DF	MS	F (DFn, DFd)	P value
				Treatment (between columns)	0.241	2	0.1205	F (2, 12) = 8.773	P=0.0045
				Residual (within columns)	0.1648	12	0.01374
				Total	0.4058	14
				Data summary
				Number of treatments (columns)	3
				Number of values (total)	15
				Ordinary one-way ANOVA
				Number of families	1
				Number of comparisons per family	2
				Q	0.05
				Two-stage linear step-up procedure of Benjamini, Krieger and Yekutieli	Mean Diff.	Discovery?	q value	Individual P Value
				LUX645 vs. daLUX660	-0.3104	Yes	0.0013	0.0013	A-C
				sGIP648 vs. daLUX660	-0.1625	Yes	0.0256	0.0488	B-C
				Test details	Mean 1	Mean 2	Mean Diff.	SE of diff.	n1	n2	t	DF
				LUX645 vs. daLUX660	0.07638	0.3868	-0.3104	0.07412	5	5	4.187	12
				sGIP648 vs. daLUX660	0.2243	0.3868	-0.1625	0.07412	5	5	2.192	12

## Sheet: Fig 4E.
Figure 4E. Frequency of localisation number per cluster for daLUXendin660, sGIP648 and LUXendin645
Number of localisations per cluster	daLUXendin660					sGIP648					LUXendin645				Mean number of localisations per cluster for LUXendin645, sGIP648 and daLUXendin660
0	0	0	0	0	0	0	0	0	0	0	0	0	0
2	0	0	0	0	0	0	0	0	0	0	0	0	0			LUX645	sGIP648	daLUX660
4	0.183486	0	0	0.138504	0	0	0	0	0	0	0	0	0		Islet 1	39.3766	37.1105	34.4696
6	0.183486	0	0.174672	0.138504	0.265957	0	0	0	0.297619	0	0.437637	0	0.330033		Islet 2	39.8385	35.3245	20.632		Table Analyzed
8	16.8807	13.2468	14.4978	16.6205	12.6773	15.6652	11.9403	14.0625	17.2619	16.088	17.0678	18.2609	13.5314		Islet 3	67.2527	42.16	31.6728		Data sets analyzed	A-C
10	15.9633	18.961	15.8952	15.7202	15.6028	14.8069	17.9104	10.9375	14.5833	14.2361	16.6302	12.1739	14.5215		Islet 4	19.5974	77.7305	34.5668
12	11.7431	15.8442	13.4498	13.0194	13.1206	12.4464	16.4179	12.5	8.63095	11.1111	10.5033	9.56522	10.8911		Islet 5	23.5084	74.8094	39.8389		ANOVA summary
14	10.6422	11.5584	10.917	9.55679	9.30851	10.0858	5.97015	7.8125	8.63095	6.8287	11.1597	8.69565	10.5611							F	2.135
16	7.88991	8.96104	7.42358	7.13296	7.62411	6.43777	8.95522	6.25	7.44048	6.8287	5.68928	6.08696	8.58086							P value	0.161
18	5.87156	6.23377	6.37555	6.16343	6.38298	6.22318	5.97015	9.375	5.95238	3.7037	5.68928	8.69565	5.94059							P value summary	ns
20	4.58716	4.15584	4.45415	5.74792	4.69858	5.36481	3.73134	6.25	4.46429	5.43981	5.25164	3.47826	4.9505							Significant diff. among means (P < 0.05)?	No
22	4.0367	3.76623	4.62882	3.39335	4.69858	4.72103	3.73134	6.25	4.46429	3.35648	4.59519	6.95652	4.9505							R squared	0.2624
24	3.48624	2.72727	3.05677	3.1856	3.45745	3.43348	5.97015	3.125	3.27381	3.35648	4.15755	4.34783	2.9703
26	2.93578	2.5974	3.58079	2.90859	2.57092	1.93133	2.23881	1.5625	3.27381	3.00926	2.18818	3.47826	3.9604							Brown-Forsythe test
28	2.38532	1.81818	2.96943	2.07756	3.10284	3.43348	1.49254	1.5625	1.78571	2.89352	1.53173	0.869565	3.63036							F (DFn, DFd)	1.162 (2, 12)
30	2.20183	2.07792	2.09607	2.63158	3.01418	1.93133	3.73134	3.125	4.46429	2.5463	2.407	0	1.9802							P value	0.3458
32	1.10092	1.16883	1.65939	1.45429	1.59574	1.50215	2.98507	1.5625	2.38095	3.00926	0.656455	0.869565	1.65017							P value summary	ns
34	1.83486	0.779221	2.00873	1.80055	2.39362	2.14592	2.23881	3.125	2.97619	2.43056	2.84464	3.47826	2.9703							Are SDs significantly different (P < 0.05)?	No
36	1.2844	1.16883	1.48472	1.17729	2.48227	1.71674	0.746269	1.5625	1.78571	1.96759	1.53173	2.6087	1.65017
38	1.2844	1.16883	0.873362	1.24654	1.50709	1.93133	1.49254	6.25	0.595238	2.5463	0.656455	2.6087	0.660066							Bartlett's test
40	0.733945	0.909091	0.436681	1.10803	1.06383	1.50215	1.49254	0	1.19048	2.66204	1.09409	2.6087	1.65017							Bartlett's statistic (corrected)	3.741
42	2.01835	0.25974	1.04803	0.969529	1.06383	1.50215	0.746269	0	1.78571	1.73611	2.18818	0.869565	1.32013							P value	0.154
44	1.10092	0.519481	0.611354	1.24654	0.797872	0.643777	0.746269	0	0.892857	1.27315	1.31291	0	0.660066							P value summary	ns
46	0.733945	0.779221	0.873362	0.969529	0.886525	1.07296	0.746269	3.125	1.19048	1.15741	0.875274	0	1.32013							Are SDs significantly different (P < 0.05)?	No
48	0.733945	1.03896	0.349345	0.900277	0.620567	0.858369	0.746269	1.5625	0.892857	1.96759	1.09409	1.73913	1.32013
50	0.183486	0.25974	1.13537	0.692521	1.06383	0.643777	0	0	1.78571	1.85185	0.437637	2.6087	0							ANOVA table	SS	DF	MS	F (DFn, DFd)	P value
																				Treatment (between columns)	1203	2	601.6	F (2, 12) = 2.135	P=0.1610
																				Residual (within columns)	3382	12	281.8
																				Total	4585	14
																				Data summary
																				Number of treatments (columns)	3
																				Number of values (total)	15
																				Ordinary one-way ANOVA - multiple comparisons
																				Number of families	1
																				Number of comparisons per family	2
																				Alpha	0.05
																				Šídák's multiple comparisons test	Mean Diff.	95.00% CI of diff.	Below threshold?	Summary	Adjusted P Value
																				LUX645 vs. daLUX642	5.679	-21.43 to 32.78	No	ns	0.842	A-C
																				sGIP648 vs. daLUX642	21.19	-5.915 to 48.30	No	ns	0.1335	B-C
																				Test details	Mean 1	Mean 2	Mean Diff.	SE of diff.	n1	n2	t	DF
																				LUX645 vs. daLUX642	37.91	32.24	5.679	10.62	5	5	0.5349	12
																				sGIP648 vs. daLUX642	53.43	32.24	21.19	10.62	5	5	1.996	12

## Sheet: Fig 4F.
Figure 4F. Frequency of cluster density for daLUXendin660, sGIP648 and LUXendin645
Number of localisations per cluster	daLUXendin660					sGIP648					LUXendin645				Mean number of localisations per cluster for LUXendin645, sGIP648 and daLUXendin660
0	0	0	0	0	0	0	0	0	0	0	0	0	0
2000	0	0	0	0	0	0	0	0	0	0	0	0	0			LUX645	sGIP648	daLUX660
4000	0.175747	0.127389	0.0800641	0.664251	0.452148	0.212314	0.710339	0.187266	0	0	0.189394	0	0.533333		Islet 1	11813.7	14189.7	13222
6000	6.15114	2.54777	5.84468	11.715	7.83723	11.0403	12.7861	8.42697	3.97351	5.47945	8.71212	10	9.06667		Islet 2	12138.1	14400.7	13765.7		Table Analyzed
8000	23.1986	12.1019	19.2954	20.8937	22.6827	22.9299	25.9669	22.6592	19.2053	23.2877	20.6439	29.2308	24		Islet 3	12392.2	16025.4	17062.5		Data sets analyzed	A-C
10000	21.7926	17.4522	19.8559	20.2899	20.1206	19.9575	19.9684	20.2247	19.8675	12.3288	24.2424	16.1538	22.4		Islet 4	12057.6	13406.1	13094.8
12000	17.7504	18.4713	15.9327	14.7947	16.428	14.2251	14.1279	12.1723	15.2318	12.3288	17.2348	14.6154	16		Islet 5	12929.6	11843.2	13797.7		ANOVA summary
14000	10.0176	12.6115	11.9295	9.843	10.4748	9.55414	7.73481	10.4869	10.596	17.8082	10.0379	11.5385	9.06667							F	3.208
16000	5.44815	11.0828	8.40673	6.64251	4.89827	5.52017	5.20916	5.80524	7.28477	6.84932	6.06061	4.61538	6.4							P value	0.0765
18000	2.9877	5.85987	4.48359	4.34783	4.22005	2.9724	4.49882	5.05618	5.96026	1.36986	4.35606	3.07692	3.46667							P value summary	ns
20000	3.69069	4.84076	4.24339	2.41546	3.01432	1.27389	2.44672	3.93258	1.98675	2.73973	3.40909	1.53846	2.13333							Significant diff. among means (P < 0.05)?	No
22000	2.28471	3.05732	2.24179	1.75121	1.80859	2.12314	1.34175	3.18352	1.98675	4.10959	1.32576	3.07692	1.6							R squared	0.3484
24000	1.40598	2.29299	1.20096	1.08696	2.26074	2.54777	1.02605	1.68539	3.31126	2.73973	0.378788	1.53846	1.33333
26000	0.878735	1.52866	1.44115	0.724638	0.979653	2.54777	1.10497	1.31086	4.63576	4.10959	0.568182	3.07692	0.8							Brown-Forsythe test
28000	1.05448	1.65605	0.960769	0.845411	1.13037	1.06157	0.552486	0.749064	1.3245	0	0.378788	0	1.06667							F (DFn, DFd)	0.7922 (2, 12)
30000	1.23023	1.01911	0.800641	0.785024	0.678222	0.424628	0.552486	0.749064	0	2.73973	0.568182	0.769231	0.8							P value	0.4752
32000	0.351494	1.40127	0.640512	0.664251	0.527506	0.212314	0.23678	0.374532	0.662252	0	0.189394	0	0.266667							P value summary	ns
34000	0.175747	1.01911	0.720576	0.301932	0.678222	0.212314	0.394633	0.374532	0.662252	1.36986	0.189394	0.769231	0							Are SDs significantly different (P < 0.05)?	No
36000	0.351494	0.509554	0.480384	0.483092	0.37679	0	0.394633	0.187266	1.3245	0	0.378788	0	0
38000	0.527241	0.127389	0.40032	0.664251	0.301432	0.636943	0.0789266	0.93633	0	0	0.189394	0	0.533333							Bartlett's test
40000	0.175747	0.509554	0.160128	0.362319	0.452148	0.212314	0.0789266	0	0	1.36986	0.189394	0	0							Bartlett's statistic (corrected)	5.493
42000	0.175747	0.764331	0	0.362319	0.075358	1.06157	0.315706	0.374532	0	0	0.378788	0	0							P value	0.0641
44000	0	0.127389	0.560448	0.0603865	0.301432	0.424628	0.23678	0.187266	0	0	0.189394	0	0							P value summary	ns
46000	0	0.636943	0	0.0603865	0.150716	0.636943	0.0789266	0.187266	0	0	0.189394	0	0							Are SDs significantly different (P < 0.05)?	No
48000	0.175747	0.254777	0.240192	0.241546	0.150716	0.212314	0	0.187266	0.662252	0	0	0	0.266667
50000	0	0	0.0800641	0	0	0	0.157853	0.561798	1.3245	1.36986	0	0	0.266667							ANOVA table	SS	DF	MS	F (DFn, DFd)	P value
																				Treatment (between columns)	11090972	2	5545486	F (2, 12) = 3.208	P=0.0765
																				Residual (within columns)	20742013	12	1728501
																				Total	31832985	14
																				Data summary
																				Number of treatments (columns)	3
																				Number of values (total)	15
																				Ordinary one-way ANOVA - multiple comparisons
																				Number of families
																				Number of comparisons per family
																				Alpha
																				Šídák's multiple comparisons test	1
																				LUX645 vs. daLUX660	2
																				sGIP648 vs. daLUX660	0.05
																				Test details	Mean Diff.	95.00% CI of diff.	Below threshold?	Summary	Adjusted P Value
																				LUX645 vs. daLUX660	-1922	-4045 to 200.7	No	ns	0.0771	A-C
																				sGIP648 vs. daLUX660	-215.5	-2338 to 1907	No	ns	0.96	B-C
																					Mean 1	Mean 2	Mean Diff.	SE of diff.	n1	n2	t	DF
																					12266	14189	-1922	831.5	5	5	2.312	12
																					13973	14189	-215.5	831.5	5	5	0.2592	12
