# Supplementary material for: Fluorescent GLP1R/GIPR dual agonist probes reveal cell targets in the pancreas and brain
Source: Nat Metab. 2025 Aug 19;7(8):1536–49. doi: 10.1038/s42255-025-01342-6 (PMC12373499; doi:10.1038/s42255-025-01342-6)
Supplement: Supplementary file 7 — Statistical Source Data [file 42255_2025_1342_MOESM7_ESM.xlsx]

## Sheet: Ext data fig 1B.
Extended data figure 1. Validation of daLUXendin544 and daLUXendin660 labelling in cellulo
Extended data figure 1B.
Log[daLUXendin660] M	Cell labelling (% max)
-9.30103	0.646101	0.666764	0.586827	0.529885	0.698082	1.16573	1.2366	1.92529	2.36749	1.27855	1.26182	0.747731	0.747731
-8.30103	6.29589	6.78655	6.15174	5.43463	6.5812	6.18655	6.67516	6.98667	6.68993	6.04529	6.06764	5.7117
-7.30103	32.5037	33.4751	29.0215	34.5943	36.35	37.2246	37.8162	40.3416	35.9106	31.1657	30.2894	34.4119
-6.30103	65.433	60.0321	51.924	58.388	73.322	66.0198	65.5667	67.7042	60.7749	59.0353	63.7372	58.807	53.8503	68.7825
-5.30103	84.9588	105.598	94.6807	108.09	113.901	91.7865	100.986
