# Supplementary material for: Fluorescent GLP1R/GIPR dual agonist probes reveal cell targets in the pancreas and brain
Source: Nat Metab. 2025 Aug 19;7(8):1536–49. doi: 10.1038/s42255-025-01342-6 (PMC12373499; doi:10.1038/s42255-025-01342-6)
Supplement: Supplementary file 8 — Statistical Source Data [file 42255_2025_1342_MOESM8_ESM.xlsx]

## Sheet: Ext data fig 2A.&B.
Extended data figure 2. daLUXendin544 and daLUXendin660 specifically label endogenous GLP1R and GIPR
Extended data figure 2A. Mander's coefficient calculations for daLUXendin660 vs LUXendin551 in MIN6-CB4 cells
Image	Channels	Pearson's	Manders' R	ch1:ch2	M1	M2	Ch1 Thresh	Ch2 Thresh
2022.05.12 MIN6 LUX551 100nM + tirz Cy5 500nM 1-1.czi - C=02022.05.12 MIN6 LUX551 100nM + tirz Cy5 500nM 1-1.czi - C=1	Red : Green	0.826	0.861	1	1	-1.346	1; 65536	1; 65536
2022.05.12 MIN6 LUX551 100nM + tirz Cy5 500nM 1-2.czi - C=02022.05.12 MIN6 LUX551 100nM + tirz Cy5 500nM 1-2.czi - C=1	Red : Green	0.812	0.847	1	1	-1.181	1; 65536	1; 65536
2022.05.12 MIN6 LUX551 100nM + tirz Cy5 500nM 1-3.czi - C=02022.05.12 MIN6 LUX551 100nM + tirz Cy5 500nM 1-3.czi - C=1	Red : Green	0.723	0.799	1	1	-1.432	1; 65536	1; 65536
2022.05.12 MIN6 LUX551 100nM + tirz Cy5 500nM 1-4.czi - C=02022.05.12 MIN6 LUX551 100nM + tirz Cy5 500nM 1-4.czi - C=1	Red : Green	0.713	0.766	1	1	1	1; 65536	1; 65536
2022.05.12 MIN6 LUX551 100nM + tirz Cy5 500nM 2-1.czi - C=02022.05.12 MIN6 LUX551 100nM + tirz Cy5 500nM 2-1.czi - C=1	Red : Green	0.745	0.8	1	1	1	1; 65536	1; 65536
2022.05.12 MIN6 LUX551 100nM + tirz Cy5 500nM 2-2.czi - C=02022.05.12 MIN6 LUX551 100nM + tirz Cy5 500nM 2-2.czi - C=1	Red : Green	0.769	0.809	1	1	1	1; 65536	1; 65536
2022.05.12 MIN6 LUX551 100nM + tirz Cy5 500nM 2-3.czi - C=02022.05.12 MIN6 LUX551 100nM + tirz Cy5 500nM 2-3.czi - C=1	Red : Green	0.795	0.825	1	1	-1.075	1; 65536	1; 65536
2022.05.12 MIN6 LUX551 100nM + tirz Cy5 500nM 2-4.czi - C=02022.05.12 MIN6 LUX551 100nM + tirz Cy5 500nM 2-4.czi - C=1	Red : Green	0.914	0.894	1	1	-1.261	1; 65536	1; 65536
2022.05.06 MIN6 LUX551 100nM + tirz Cy5 500nM 1-1.czi - C=02022.05.06 MIN6 LUX551 100nM + tirz Cy5 500nM 1-1.czi - C=1	Red : Green	0.663	0.82	1	-1.303	-1.834	1; 65536	1; 65536
2022.05.06 MIN6 LUX551 100nM + tirz Cy5 500nM 1-2.czi - C=02022.05.06 MIN6 LUX551 100nM + tirz Cy5 500nM 1-2.czi - C=1	Red : Green	0.555	0.763	1	-1.503	-3.486	1; 65536	1; 65536
2022.05.06 MIN6 LUX551 100nM + tirz Cy5 500nM 1-3.czi - C=02022.05.06 MIN6 LUX551 100nM + tirz Cy5 500nM 1-3.czi - C=1	Red : Green	0.756	0.866	1	-1.66	-2.191	1; 65536	1; 65536
2022.05.06 MIN6 LUX551 100nM + tirz Cy5 500nM 1-4.czi - C=02022.05.06 MIN6 LUX551 100nM + tirz Cy5 500nM 1-4.czi - C=1	Red : Green	0.61	0.82	1	-4.035	-4.231	1; 65536	1; 65536
2022.05.06 MIN6 LUX551 100nM + tirz Cy5 500nM 2-1.czi - C=02022.05.06 MIN6 LUX551 100nM + tirz Cy5 500nM 2-1.czi - C=1	Red : Green	0.778	0.849	1	-1.288	-1.42	1; 65536	1; 65536
2022.05.06 MIN6 LUX551 100nM + tirz Cy5 500nM 2-2.czi - C=02022.05.06 MIN6 LUX551 100nM + tirz Cy5 500nM 2-2.czi - C=1	Red : Green	0.595	0.803	1	-1.06	-1.443	1; 65536	1; 65536
2022.05.06 MIN6 LUX551 100nM + tirz Cy5 500nM 2-3.czi - C=02022.05.06 MIN6 LUX551 100nM + tirz Cy5 500nM 2-3.czi - C=1	Red : Green	0.656	0.811	1	-1.405	-1.696	1; 65536	1; 65536
2022.05.06 MIN6 LUX551 100nM + tirz Cy5 500nM 2-4.czi - C=02022.05.06 MIN6 LUX551 100nM + tirz Cy5 500nM 2-4.czi - C=1	Red : Green	0.66	0.83	1	-1.695	-1.704	1; 65536	1; 65536
Extended data figure 2B. Mander's coefficient calculations for daLUXendin660 vs sGIP549 in MIN6-CB4 cells
Image	Channels	Pearson's	Manders' R	ch1:ch2	M1	M2	Ch1 Thresh	Ch2 Thresh
2022.05.12 MIN6 JB2228 100nM + tirz cy5 500nM 1-1.czi - C=02022.05.12 MIN6 JB2228 100nM + tirz cy5 500nM 1-1.czi - C=1	Red : Green	0.834	0.862	1	1	-1.343	1; 65536	1; 65536
2022.05.12 MIN6 JB2228 100nM + tirz cy5 500nM 1-2.czi - C=02022.05.12 MIN6 JB2228 100nM + tirz cy5 500nM 1-2.czi - C=1	Red : Green	0.645	0.735	1	1	-1.594	1; 65536	1; 65536
2022.05.12 MIN6 JB2228 100nM + tirz cy5 500nM 1-3.czi - C=02022.05.12 MIN6 JB2228 100nM + tirz cy5 500nM 1-3.czi - C=1	Red : Green	0.722	0.775	1	1	1	1; 65536	1; 65536
2022.05.12 MIN6 JB2228 100nM + tirz cy5 500nM 1-4.czi - C=02022.05.12 MIN6 JB2228 100nM + tirz cy5 500nM 1-4.czi - C=1	Red : Green	0.821	0.833	1	1	-1.181	1; 65536	1; 65536
2022.05.12 MIN6 JB2228 100nM + tirz cy5 500nM 2-1.czi - C=02022.05.12 MIN6 JB2228 100nM + tirz cy5 500nM 2-1.czi - C=1	Red : Green	0.764	0.823	1	1	-2.278	1; 65536	1; 65536
2022.05.12 MIN6 JB2228 100nM + tirz cy5 500nM 2-2.czi - C=02022.05.12 MIN6 JB2228 100nM + tirz cy5 500nM 2-2.czi - C=1	Red : Green	0.736	0.748	1	1	1	1; 65536	1; 65536
2022.05.12 MIN6 JB2228 100nM + tirz cy5 500nM 2-3.czi - C=02022.05.12 MIN6 JB2228 100nM + tirz cy5 500nM 2-3.czi - C=1	Red : Green	0.975	0.968	1	-1.491	-6.273	1; 65536	1; 65536
2022.05.12 MIN6 JB2228 100nM + tirz cy5 500nM 2-4.czi - C=02022.05.12 MIN6 JB2228 100nM + tirz cy5 500nM 2-4.czi - C=1	Red : Green	0.683	0.784	1	-1.567	-3.351	1; 65536	1; 65536
2022.05.06 MIN6 JB2228 100nM + tirz Cy5 500nM 1-1.czi - C=02022.05.06 MIN6 JB2228 100nM + tirz Cy5 500nM 1-1.czi - C=1	Red : Green	0.838	0.9	1	-1.063	-2.071	1; 65536	1; 65536
2022.05.06 MIN6 JB2228 100nM + tirz Cy5 500nM 1-2.czi - C=02022.05.06 MIN6 JB2228 100nM + tirz Cy5 500nM 1-2.czi - C=1	Red : Green	0.809	0.901	1	-3.971	-9.452	1; 65536	1; 65536
2022.05.06 MIN6 JB2228 100nM + tirz Cy5 500nM 1-3.czi - C=02022.05.06 MIN6 JB2228 100nM + tirz Cy5 500nM 1-3.czi - C=1	Red : Green	0.756	0.886	1	-4.828	-6.713	1; 65536	1; 65536
2022.05.06 MIN6 JB2228 100nM + tirz Cy5 500nM 1-4.czi - C=02022.05.06 MIN6 JB2228 100nM + tirz Cy5 500nM 1-4.czi - C=1	Red : Green	0.818	0.894	1	-2.739	-8.571	1; 65536	1; 65536
2022.05.06 MIN6 JB2228 100nM + tirz Cy5 500nM 2-1.czi - C=02022.05.06 MIN6 JB2228 100nM + tirz Cy5 500nM 2-1.czi - C=1	Red : Green	0.824	0.899	1	-5.154	-203.087	1; 65536	1; 65536
2022.05.06 MIN6 JB2228 100nM + tirz Cy5 500nM 2-2.czi - C=02022.05.06 MIN6 JB2228 100nM + tirz Cy5 500nM 2-2.czi - C=1	Red : Green	0.796	0.894	1	-4.981	9.645	1; 65536	1; 65536
2022.05.06 MIN6 JB2228 100nM + tirz Cy5 500nM 2-3.czi - C=02022.05.06 MIN6 JB2228 100nM + tirz Cy5 500nM 2-3.czi - C=1	Red : Green	0.822	0.901	1	-3.667	84.004	1; 65536	1; 65536
2022.05.06 MIN6 JB2228 100nM + tirz Cy5 500nM 2-4.czi - C=02022.05.06 MIN6 JB2228 100nM + tirz Cy5 500nM 2-4.czi - C=1	Red : Green	0.769	0.878	1	-3.206	-15.752	1; 65536	1; 65536

## Sheet: Ext data fig 2E.
Extended data figure 2E.
Summarised FWHM values of Sulfo646
Veh	0.79073	0.92252	0.79073	0.79072	0.79072	1.18609	0.79073	0.79073	0.92252	0.65894	0.65894	0.92252	0.79073	0.52715	1.44967	0.52715	0.92252	0.79072	0.79073	0.52715	0.65894	0.52715	1.0543	0.92252	1.31789	1.14286	0.65894	1.125	1.58146	1.05431	0.39536	1.18609	1.05431	1.31788	0.39537	1.31789	1.44967	0.52715	0.92252	0.65894	1.0543	0.52715	0.79073	0.65894	0.92252	0.65894	0.52715	1.05431	0.65894
daLUX544	1.1861	2.10862	1.0543	3.82186	0.52715	2.76755	1.1861	0.92252	1.0543	0.65894	0.65894	0.65894	1.58146	0.92251	1.58146	1.18609	0.52715	2.89934	0.39537	1.31788	0.65894	0.79073	1.58146	0.92252	2.50398	1.58146	0.92251	1.58146	1.71325	0.39536	0.39536	0.92252	1.0543	0.92251	1.31788	1.31789	1.1861	1.84504	0.92251	0.79073	0.79073	0.65894	0.92252	1.97682	2.2404	0.65894	2.76755	1.58146	1.0543
Intensity values along line of Sulfo646 + vehicle
Repeat 2 - image 1							Repeat 2 - image 1							Repeat 2 - image 1							Repeat 2 - image 1							Repeat 2 - image 1								Intensity along line of Sulfo646 + daLUXendin544
Line 1							Line 2							Line 3							Line 4							Line 5								Repeat 2 - image 1						Repeat 2 - image 1						Repeat 2 - image 1
																																				Line 1						Line 2						Line 3
Distance	Intensity		Intensity normalised to peak				Distance	Intensity		Intensity normalised to peak				Distance	Intensity		Intensity normalised to peak				Distance	Intensity		Intensity normalised to peak				Distance	Intensity		Intensity normalised to peak					Distance	Intensity		Intensity normalised to peak			Distance	Intensity		Intensity normalised to peak			Distance	Intensity
0	4349.85		0.449662				0	1293.9		0.200892				0	2994.67		0.381113				0	899.326		0.144753				0	2010.86		0.270984					0	2042.92		0.441509			0	4012		0.712754			0	3152
0.13179	4097.36		0.423561				0.13179	1104.68		0.171514				0.13179	2926.72		0.372465				0.13179	1443.51		0.232342				0.13179	1718.37		0.231569					0.13179	2515.99		0.543748			0.13179	3338.33		0.593072			0.13179	1765.64
0.26358	3829.59		0.395881				0.26358	1375.35		0.213537				0.26358	2465.99		0.313831				0.26358	1091		0.175604				0.26358	1588.69		0.214093					0.26358	1583.24		0.342165			0.26358	3514.57		0.624382			0.26358	4296.23
0.39536	3357.79		0.347109				0.39536	1229.73		0.19093				0.39536	1681.6		0.214006				0.39536	1672.3		0.269167				0.39536	1503.39		0.202598					0.39536	1311.67		0.283473			0.39536	2663.53		0.47319			0.39536	2938.66
0.52715	3676.93		0.3801				0.52715	1665.64		0.258609				0.52715	1827.33		0.232553				0.52715	1490.55		0.239914				0.52715	1671.29		0.225223					0.52715	2517.8		0.544137			0.52715	2326.97		0.4134			0.52715	2789.36
0.65894	4383.68		0.453159				0.65894	1781.51		0.276599				0.65894	2387.25		0.30381				0.65894	2096.1		0.337382				0.65894	2626.28		0.35392					0.65894	1720.97		0.371931			0.65894	1614.22		0.286775			0.65894	2639.87
0.79073	3566.68		0.368703				0.79073	1528.71		0.237349				0.79073	2275.06		0.289532				0.79073	2437.43		0.392321				0.79073	2071.65		0.279177					0.79073	2031.6		0.439062			0.79073	2745.82		0.48781			0.79073	3491.05
0.92252	3163.05		0.326978				0.92252	1493.29		0.23185				0.92252	2063.7		0.262634				0.92252	2083.64		0.335376				0.92252	1914.8		0.25804					0.92252	2086.99		0.451033			0.92252	3011.02		0.534924			0.92252	2343.96
1.05431	3474.89		0.359214				1.05431	1633.73		0.253654				1.05431	2262.7		0.287959				1.05431	3712.58		0.597565				1.05431	1344.2		0.181146					1.05431	1699.05		0.367193			1.05431	3529.69		0.627069			1.05431	2121.68
1.18609	4320.38		0.446616				1.18609	1303.05		0.202312				1.18609	2314.05		0.294494				1.18609	4011.55		0.645686				1.18609	2095.41		0.282379					1.18609	1670.82		0.361092			1.18609	5365.4		0.953193			1.18609	2613.15
1.31788	3871.03		0.400165				1.31788	1356.14		0.210556				1.31788	2204.98		0.280614				1.31788	3688.51		0.59369				1.31788	2071.47		0.279153					1.31788	1892.02		0.408896			1.31788	4110.86		0.730317			1.31788	1948.54
1.44967	3837.6		0.396709				1.44967	1644.97		0.2554				1.44967	2425.91		0.30873				1.44967	3476.21		0.559519				1.44967	3169.26		0.427091					1.44967	2184.59		0.472126			1.44967	4144.41		0.736277			1.44967	1766.88
1.58146	4270.27		0.441436				1.58146	1686.52		0.261851				1.58146	2593.05		0.330001				1.58146	2058.88		0.33139				1.58146	2358.88		0.317884					1.58146	1818.63		0.393036			1.58146	3041.2		0.540286			1.58146	1968.08
1.71325	4879.82		0.504448				1.71325	1962.9		0.304762				1.71325	2078		0.264453				1.71325	2712.01		0.436516				1.71325	1752.42		0.236158					1.71325	1520.64		0.328636			1.71325	3011.5		0.535009			1.71325	2395.88
1.84504	4411.73		0.456059				1.84504	1198.59		0.186095				1.84504	2511.93		0.319677				1.84504	2613.57		0.420672				1.84504	2491.52		0.335759					1.84504	1280.16		0.276664			1.84504	2669.82		0.474308			1.84504	2229.47
1.97682	4180.87		0.432195				1.97682	1281.95		0.199037				1.97682	2986.41		0.380061				1.97682	2489.54		0.400709				1.97682	2865.64		0.386176					1.97682	837.262		0.180946			1.97682	2400.85		0.426524			1.97682	1309.23
2.10861	3940.68		0.407365				2.10861	2076.11		0.322339				2.10861	2284.33		0.290712				2.10861	2835.2		0.456344				2.10861	2520.34		0.339643					2.10861	1121.63		0.242403			2.10861	2763.33		0.490921			2.10861	1999.12
2.2404	3811.44		0.394004				2.2404	2534.92		0.393574				2.2404	3103.51		0.394964				2.2404	4505.17		0.725138				2.2404	2261.97		0.304824					2.2404	1136.36		0.245587			2.2404	3360.39		0.596992			2.2404	1470.83
2.37219	3820.04		0.394894				2.37219	1615.75		0.250863				2.37219	3029.47		0.385542				2.37219	3299.65		0.531101				2.37219	2549.46		0.343567					2.37219	1497.67		0.323671			2.37219	2221.14		0.394598			2.37219	2083.52
2.50398	4314.38		0.445995				2.50398	2610.65		0.405333				2.50398	4160.5		0.52948				2.50398	3079.87		0.495726				2.50398	3612.41		0.486811					2.50398	2723.55		0.588603			2.50398	2784.68		0.494714			2.50398	2560.66
2.63576	4964.26		0.513177				2.63576	4006.68		0.622082				2.63576	5002.12		0.636588				2.63576	2565.84		0.41299				2.63576	3498.74		0.471493					2.63576	2535.15		0.547887			2.63576	2611.04		0.463866			2.63576	2121.9
2.76755	6297.04		0.650951				2.76755	4321.75		0.670999				2.76755	4607.28		0.586339				2.76755	2825.23		0.454739				2.76755	2570.39		0.346388					2.76755	1695.36		0.366396			2.76755	3693.42		0.656157			2.76755	2342.85
2.89934	6569.47		0.679114				2.89934	3854.73		0.59849				2.89934	4651.12		0.591919				2.89934	2950.82		0.474955				2.89934	3989.82		0.537671					2.89934	1991.97		0.430497			2.89934	3181.71		0.565249			2.89934	2054.45
3.03113	6176.05		0.638445				3.03113	5192.36		0.806171				3.03113	5356.82		0.681728				3.03113	2915.91		0.469335				3.03113	4909.88		0.661658					3.03113	2667.76		0.576547			3.03113	2244.02		0.398663			3.03113	1719.64
3.16292	5638.96		0.582924				3.16292	5610.82		0.871142				3.16292	5807.34		0.739063				3.16292	4704.64		0.757243				3.16292	4165.07		0.561288					3.16292	2457.11		0.531022			3.16292	1934		0.343586			3.16292	2210.55
3.29471	6631.28		0.685503				3.29471	4560.82		0.708118				3.29471	7750.99		0.986419				3.29471	6212.85		1				3.29471	6076.05		0.818812					3.29471	1895.2		0.409584			3.29471	2121.08		0.376821			3.29471	2096.35
3.42649	9673.59		1				3.42649	5133.3		0.797001				3.42649	7857.71		1				3.42649	6590.35		1.06076				3.42649	7420.56		1					3.42649	1977.97		0.427473			3.42649	3411.54		0.606078			3.42649	2728.4
3.55828	15157.6		1.5669				3.55828	4116.54		0.639138				3.55828	9395.42		1.19569				3.55828	10128		1.63018				3.55828	7678.96		1.03482					3.55828	2984.79		0.645063			3.55828	4344.26		0.771782			3.55828	2778.9
3.69007	16978.5		1.75514				3.69007	6440.77		1				3.69007	13074.8		1.66394				3.69007	10105.3		1.62651	FWHM	0.79072		3.69007	8223.51		1.10821	FWHM	0.79072			3.69007	2999.05		0.648143			3.69007	4871.06		0.865371			3.69007	3179.01
3.82186	18917.8		1.95561	FWHM	0.79073		3.82186	9730.84		1.51082				3.82186	18610.7		2.36846				3.82186	11333.5		1.82421				3.82186	8405.7		1.13276					3.82186	4138.08		0.894308			3.82186	5446.88		0.967669			3.82186	4922.94
3.95365	19348.4		2.00013				3.95365	9491.41		1.47365	FWHM	0.92252		3.95365	22069.8		2.80869	FWHM	0.79073		3.95365	10959.4		1.76399				3.95365	9986.41		1.34578					3.95365	1839.36		0.397517			3.95365	5032.13		0.893986			3.95365	5796.63
4.08543	17269.6		1.78524				4.08543	9846.68		1.52881				4.08543	21486.9		2.73451				4.08543	7951.57		1.27986				4.08543	8481.58		1.14298					4.08543	1888.91		0.408225			4.08543	5147.74		0.914525			4.08543	5614.77
4.21722	12461.3		1.28818				4.21722	10024.3		1.55638				4.21722	18720.2		2.3824				4.21722	4815.83		0.77514				4.21722	4848.82		0.653431					4.21722	1760.09		0.380383			4.21722	5628.87		1	FWHM	2.10862	4.21722	5654.51
4.34901	9949.17		1.02849				4.34901	8390.48		1.30271				4.34901	14730.3		1.87464				4.34901	3043.45		0.489864				4.34901	3849.78		0.518799					4.34901	2861.43		0.618403			4.34901	4504.37		0.800226			4.34901	7465.23
4.4808	8018.89		0.828947				4.4808	7356.03		1.14211				4.4808	11917.4		1.51665				4.4808	2976.72		0.479123				4.4808	5392.68		0.726721					4.4808	3763.98		0.813458			4.4808	3654.57		0.649255			4.4808	8220.61
4.61259	7176.54		0.741869				4.61259	6114.29		0.949311				4.61259	9395.28		1.19568				4.61259	2999.45		0.482782				4.61259	3908.55		0.526719					4.61259	4134.56		0.893547			4.61259	4074.11		0.723788			4.61259	6887.55
4.74438	5875.89		0.607416				4.74438	4682.8		0.727056				4.74438	7344.22		0.934652				4.74438	2142.99		0.344928				4.74438	3984.25		0.53692					4.74438	3660.95		0.791192			4.74438	3702.06		0.657691			4.74438	6193.38
4.87616	5670.52		0.586185				4.87616	3941.96		0.612032				4.87616	5634.14		0.717021				4.87616	3035.89		0.488647				4.87616	4370.23		0.588935					4.87616	4627.13		1	FWHM	1.1861	4.87616	3887.03		0.690552			4.87616	4513.12
5.00795	4283.25		0.442778				5.00795	3695.98		0.573842				5.00795	5214.27		0.663586				5.00795	3600.77		0.579569				5.00795	3641.52		0.490734					5.00795	3269.53		0.7066			5.00795	4202.68		0.746629			5.00795	3744.74
5.13974	2869.72		0.296655				5.13974	2378.68		0.369317				5.13974	4353.38		0.554027				5.13974	2785.98		0.448422				5.13974	2984.76		0.402228					5.13974	2844.97		0.614844			5.13974	3505.76		0.622818			5.13974	3358.35
5.27153	3136.46		0.324229				5.27153	3004.75		0.466521				5.27153	3986.2		0.507297				5.27153	2755.4		0.443501				5.27153	3167.86		0.426903					5.27153	2988.6		0.645885			5.27153	3426.62		0.608758			5.27153	2882.42
5.40332	3044.06		0.314678				5.40332	1989.6		0.308908				5.40332	3607.25		0.459072				5.40332	3531.31		0.568389				5.40332	1889.7		0.254657					5.40332	3259.6		0.704454			5.40332	4519.14		0.80285			5.40332	3714.73
5.53511	2853.01		0.294928				5.53511	2249.4		0.349244				5.53511	3679.49		0.468265				5.53511	2764.64		0.444988				5.53511	1710.46		0.230503					5.53511	3071.48		0.663797			5.53511	3656.88		0.649665			5.53511	3623.71
5.66689	3039.51		0.314207				5.66689	2432.71		0.377705				5.66689	4043.87		0.514638				5.66689	3147.95		0.506684				5.66689	1415.66		0.190775					5.66689	1509.92		0.326318			5.66689	2666.78		0.473769			5.66689	2614.55
5.79868	2692.96		0.278383				5.79868	1565.86		0.243116				5.79868	3898.12		0.496089				5.79868	3575.96		0.575575				5.79868	2386.57		0.321615					5.79868	3460.28		0.747823			5.79868	2631.38		0.46748			5.79868	1907.77
5.93047	1824.63		0.18862				5.93047	2167.73		0.336564				5.93047	3023.52		0.384785				5.93047	4199.99		0.676017				5.93047	1615.62		0.217721					5.93047	2824.82		0.610491			5.93047	1947.74		0.346027			5.93047	2715.81
6.06226	1674.98		0.17315				6.06226	2192.84		0.340463				6.06226	3509.49		0.44663				6.06226	3247.3		0.522675				6.06226	2550.3		0.34368					6.06226	1689.38		0.365104			6.06226	2072.65		0.368218			6.06226	2179.11
6.19405	1167.18		0.120657				6.19405	1718.09		0.266752				6.19405	2908.05		0.37009				6.19405	1731.91		0.278763				6.19405	2634.49		0.355026					6.19405	1642.81		0.355037			6.19405	2803.64		0.498083			6.19405	2134.12
6.32583	1510.91		0.156189				6.32583	1572.12		0.244088				6.32583	2234.57		0.284379				6.32583	1961.53		0.315721				6.32583	2472.55		0.333202					6.32583	1399.5		0.302455			6.32583	2894.61		0.514243			6.32583	2575.22
6.45762	1307.9		0.135203				6.45762	2083.02		0.323411				6.45762	1841.7		0.234382				6.45762	2250.51		0.362235				6.45762	2401.06		0.323568					6.45762	2018.4		0.43621			6.45762	4754.73		0.844705			6.45762	3045.15
6.58941	1187.91		0.122799				6.58941	1508.32		0.234183				6.58941	2220.78		0.282624				6.58941	1733.59		0.279033				6.58941	1775.01		0.239201					6.58941	2211.97		0.478043			6.58941	4349.9		0.772783			6.58941	3180.53
6.7212	1331.95		0.13769				6.7212	1473.64		0.228799				6.7212	1881.8		0.239484				6.7212	3316.01		0.533734				6.7212	2020.65		0.272304					6.7212	2165.47		0.467993			6.7212	3673.74		0.652661			6.7212	2550.98
6.85299	1468.17		0.151771				6.85299	2347.42		0.364463				6.85299	3645.95		0.463997				6.85299	3005.62		0.483775				6.85299	2427.29		0.327103					6.85299	2089.85		0.451651			6.85299	3351.69		0.595447			6.85299	1957.08
6.98478	1186.94		0.122699				6.98478	2584.27		0.401236				6.98478	2894.22		0.368328				6.98478	2909.05		0.468232				6.98478	2747.53		0.370259					6.98478	2051.28		0.443315			6.98478	1706.43		0.303157			6.98478	2451.46
7.11656	1124.78		0.116273				7.11656	1728.54		0.268374				7.11656	3105.65		0.395236				7.11656	4487.26		0.722256				7.11656	1879.5		0.253282					7.11656	3117.26		0.673692			7.11656	2409.56		0.428072			7.11656	2937.05
7.24835	828.56		0.0856518				7.24835	1429.18		0.221896				7.24835	2614.31		0.332707				7.24835	4084.18		0.657376				7.24835	2480.84		0.334319					7.24835	1632.74		0.352862			7.24835	2433.01		0.432237			7.24835	2195.44
7.38014	1779.2		0.183923				7.38014	3086.17		0.479162				7.38014	2349.94		0.299062				7.38014	2124.26		0.341914				7.38014	1876.62		0.252895					7.38014	2291.53		0.495237			7.38014	3052.91		0.542367			7.38014	1975.82
7.51193	1445.81		0.14946				7.51193	2224.45		0.345371				7.51193	1903.82		0.242287				7.51193	2916.46		0.469424				7.51193	1641.91		0.221265					7.51193	1202.38		0.259855			7.51193	2033.15		0.361201			7.51193	1574.24
7.64372	2138.95		0.221113				7.64372	1540.89		0.23924				7.64372	1841.95		0.234413				7.64372	1569.59		0.252636				7.64372	1768.26		0.238291					7.64372	758.21		0.163862			7.64372	1784.66		0.317055			7.64372	1543.07
7.77551	1245.44		0.128746				7.77551	2191.13		0.340197				7.77551	1721.41		0.219073				7.77551	3196.9		0.514563				7.77551	2476.02		0.33367					7.77551	1769.04		0.38232			7.77551	1746.66		0.310304			7.77551	1949.65
7.90729	1879.9		0.194333				7.90729	1046.45		0.162473				7.90729	3015.46		0.383758				7.90729	2321.18		0.37361				7.90729	2652.89		0.357505					7.90729	1264.96		0.27338			7.90729	1763.97		0.31338			7.90729	810.736
8.03908	1593.74		0.164752				8.03908	1379.97		0.214255				8.03908	3297.2		0.419614											8.03908	1949.54		0.262721					8.03908	1001.77		0.216498			8.03908	428		0.0760366			8.03908	1530
														8.17087	2987.78		0.380236				max	11333.5														max	4627.13					max	5628.87					max	8220.61
Max	19348.4							10024.3																				max	9986.41
														max	22069.8
																																				Repeat 2 - image 2						Repeat 2 - image 2						Repeat 2 - image 2
Repeat 2 - image 2						Repeat 2 - image 2						Repeat 2 - image 2							Repeat 2 - image 2							Repeat 2 - image 2										Line 1						Line 2						Line 3
Line 1						Line 2						Line 3							Line 4							Line 5
																																				Distance	Intensity		Intensity normalised to peak			Distance	Intensity		Intensity normalised to peak			Distance	Intensity
Distance	Intensity		Intensity normalised to peak			Distance	Intensity		Intensity normalised to peak			Distance	Intensity		Intensity normalised to peak				Distance	Intensity		Intensity normalised to peak				Distance	Intensity		Intensity normalised to peak							0	3503		0.629123			0	3759		0.581775			0	4115
0	2456.53		0.354034			0	1293.01		0.463639			0	3815.83		0.43474				0	4610		0.434988				0	1474.32		0.503129							0.13179	2527.4		0.453909			0.13179	2939.84		0.454994			0.13179	2953.88
0.13179	2916.64		0.420345			0.13179	3502.83		1.25602			0.13179	2940.74		0.335041				0.13179	7046		0.664842				0.13179	1685.97		0.575358							0.26358	2292.11		0.411653			0.26358	3563.65		0.55154			0.26358	3797.64
0.26358	2546.87		0.367054			0.26358	3406.9		1.22162			0.26358	1473.72		0.167903				0.26358	5802		0.547462				0.26358	2057.81		0.702251							0.39536	2408.75		0.4326			0.39536	3369.95		0.521561			0.39536	3019.44
0.39536	2928.93		0.422116			0.39536	2049.33		0.734834			0.39536	3639.05		0.4146				0.39536	4151		0.391678				0.39536	1905.37		0.650229							0.52715	2729.06		0.490127			0.52715	3434.02		0.531478			0.52715	2561.56
0.52715	1690.64		0.243654			0.52715	2101.6		0.753578			0.52715	3329.06		0.379283				0.52715	1398		0.131912				0.52715	1667.15		0.568934							0.65894	2895.36		0.519994			0.65894	3000.62		0.464401			0.65894	4092.61
0.65894	1454.76		0.20966			0.65894	1457.17		0.522503			0.65894	3126.77		0.356236				0.65894	3197		0.301661				0.65894	1668.52		0.569403							0.79073	2809.79		0.504625			0.79073	4031.44		0.623939			0.79073	2786.76
0.79073	2409.4		0.347241			0.79073	1712.32		0.613991			0.79073	2046.65		0.233176				0.79073	3954		0.373089				0.79073	1565.52		0.534253							0.92252	3275.37		0.588243			0.92252	3688.08		0.570798			0.92252	3510.7
0.92252	2973.27		0.428506			0.92252	2153.88		0.772324			0.92252	2801.39		0.319165				0.92252	3364		0.317418				0.92252	1998.8		0.682114							1.05431	3147.77		0.565326			1.05431	5180.76		0.801819			1.05431	4375.65
1.05431	2655.92		0.38277			1.05431	2261.9		0.811055			1.05431	2436.13		0.27755				1.05431	4278		0.403661				1.05431	1373.14		0.468599							1.18609	3323.15		0.596823			1.18609	3451.78		0.534227			1.18609	5258.7
1.18609	2958.97		0.426446			1.18609	2093.82		0.750787			1.18609	3189.29		0.363358				1.18609	3873		0.365446				1.18609	1126.89		0.384565							1.31788	3112.25		0.558946			1.31788	3994.46		0.618216			1.31788	5305.44
1.31788	4197.06		0.604878			1.31788	2578.84		0.924701			1.31788	3731.19		0.425098				1.31788	4582		0.432346				1.31788	1477.09		0.504075							1.44967	2304.48		0.413875			1.44967	3542.53		0.548272			1.44967	4681.07
1.44967	4201.48		0.605515			1.44967	2062.91		0.739705			1.44967	3428.74		0.390639				1.44967	5840		0.551047				1.44967	2154.5		0.73525							1.58146	2993.79		0.537671			1.58146	2864.64		0.443355			1.58146	5341.56
1.58146	5709.97		0.822918			1.58146	3387.23		1.21457			1.58146	3430.73		0.390865				1.58146	3353		0.31638				1.58146	2578.19		0.879837							1.71325	3036.51		0.545345			1.71325	2269.91		0.35131			1.71325	5874.72
1.71325	6021.38		0.867798			1.71325	2625.55		0.941449			1.71325	2354.91		0.268297				1.71325	2920		0.275524				1.71325	2399.42		0.81883							1.84504	3014.04		0.541309			1.84504	1519.47		0.235166			1.84504	4404.56
1.84504	4686.69		0.675443			1.84504	2124.75		0.761879			1.84504	2266.12		0.258181				1.84504	3365		0.317513				1.84504	2540.08		0.866833							1.97682	3034.53		0.544988			1.97682	1727.6		0.267378			1.97682	2786.5
1.97682	6506.29		0.937683			1.97682	2422.74		0.868727			1.97682	2711.33		0.308904				1.97682	3383		0.319211				1.97682	2362.35		0.806181							2.10861	3182.76		0.57161			2.10861	1843.91		0.285379			2.10861	3957.59
2.10861	4845.39		0.698315			2.10861	2352.97		0.84371			2.10861	3565.96		0.406273				2.10861	4371		0.412436				2.10861	2255.19		0.769612							2.2404	3566.51		0.64053			2.2404	2095.91		0.324381			2.2404	4502.32
2.2404	3181.47		0.458512			2.2404	3041.59		1.09063			2.2404	2333.45		0.265852				2.2404	4775		0.450557				2.2404	2180.49		0.744118							2.37219	4130.53		0.741825			2.37219	2852.57		0.441488			2.37219	4198
2.37219	4238.61		0.610866			2.37219	2658.73		0.953349			2.37219	1132.12		0.128983				2.37219	3114		0.293829				2.37219	1724.43		0.588481							2.50398	3414.1		0.613158			2.50398	3108.57		0.481108			2.50398	3714.77
2.50398	3587.34		0.517006			2.50398	2836.7		1.01716			2.50398	2818.25		0.321086				2.50398	5849		0.551897				2.50398	2045.33		0.697992							2.63576	3143.79		0.564611			2.63576	2577.48		0.398912			2.63576	4121.78
2.63576	3470.38		0.500149			2.63576	3908.36		1.40143			2.63576	3416.54		0.389249				2.63576	4547		0.429043				2.63576	1909.87		0.651767							2.76755	4190.35		0.752568			2.76755	2351.23		0.363896			2.76755	5672.2
2.76755	3171.88		0.457129			2.76755	4302.93		1.54291			2.76755	3349.24		0.381582				2.76755	4823		0.455086				2.76755	2190.95		0.747687							2.89934	5568.06		1	FWHM	2.76755	2.89934	1242.38		0.192281			2.89934	4916.04
2.89934	3895.39		0.561401			2.89934	3998.75		1.43384			2.89934	4624.83		0.526911				2.89934	4130		0.389696				2.89934	2639.53		0.900771							3.03113	5012.43		0.900211			3.03113	861.843		0.133386			3.03113	3043.43
3.03113	5904.25		0.850917			3.03113	3506.39		1.2573			3.03113	4077.11		0.464508				3.03113	5084		0.479713				3.03113	1726.72		0.589265							3.16292	4818.5		0.865382			3.16292	1919.96		0.297149			3.16292	3049.44
3.16292	6938.69		1			3.16292	3595.7		1.28932			3.16292	3028.03		0.344986				3.16292	7640		0.720891				3.16292	1502.52		0.512753							3.29471	3560.58		0.639465			3.29471	2538.79		0.392925			3.29471	2738.83
3.29471	6776.03		0.976558			3.29471	4093.77		1.46791			3.29471	4247.12		0.483878				3.29471	10598		1				3.29471	2333.1		0.796197							3.42649	4467.77		0.802392			3.42649	2920.99		0.452077			3.42649	2166.05
3.42649	6131.6		0.883684			3.42649	2788.83		1			3.42649	4951.78		0.564161				3.42649	12422		1.17211				3.42649	2930.3		1							3.55828	3530.04		0.63398			3.55828	2849.32		0.440985			3.55828	2726.02
3.55828	9934.78		1.4318	FWHM	1.18609	3.55828	3589.47		1.28709			3.55828	3841.89		0.43771				3.55828	13957		1.31695				3.55828	3619.89		1.23533							3.69007	3951.56		0.709682			3.69007	2569.83		0.397729			3.69007	2209.32
3.69007	12100.2		1.74387			3.69007	6542.31		2.3459			3.69007	8777.26		1				3.69007	18460		1.74184				3.69007	2574.72		0.878652							3.82186	4720.99		0.84787			3.82186	3378.79		0.52293			3.82186	2810.18
3.82186	11915.3		1.71723			3.82186	9719.33		3.48509			3.82186	10652.7		1.21367				3.82186	23146		2.184	FWHM	0.92252		3.82186	5384.41		1.83749	FWHM	0.65894					3.95365	3392.24		0.609231			3.95365	3094.68		0.478959			3.95365	3070
3.95365	9364.5		1.34961			3.95365	11293.5		4.04953	FWHM	0.79073	3.95365	12587.2		1.43408				3.95365	21889		2.06539				3.95365	5670.67		1.93518							4.08543	4360		0.783037			4.08543	5417.73		0.838493			4.08543	2621.39
4.08543	10387.2		1.49699			4.08543	9439.81		3.38486			4.08543	16150.1		1.84	FWHM	0.79073		4.08543	20906		1.97264				4.08543	4505.53		1.53757							4.21722	3594.26		0.645514			4.21722	6461.27		1	FWHM	1.1861	4.21722	2111.27
4.21722	6638.85		0.956787			4.21722	8145.15		2.92063			4.21722	16716.7		1.90454				4.21722	16499		1.5568				4.21722	2646.6		0.903184							4.34901	3208.54		0.57624			4.34901	4922.9		0.761909			4.34901	3884.52
4.34901	6564.83		0.94612			4.34901	7807.65		2.79961			4.34901	13291.7		1.51433				4.34901	13262		1.25137				4.34901	2994.07		1.02176							4.4808	1651.01		0.296513			4.4808	4841.24		0.749271			4.4808	2089.5
4.4808	5566.57		0.802251			4.4808	5898.48		2.11503			4.4808	12237.3		1.39421				4.4808	10640		1.00396				4.4808	2780.2		0.948776							4.61259	3004.13		0.539529			4.61259	4764.77		0.737436			4.61259	1506.67
4.61259	4025.57		0.580163			4.61259	4796.35		1.71984			4.61259	7826.72		0.891704				4.61259	11942		1.12682				4.61259	2593.53		0.885074							4.74438	2266.2		0.406999			4.74438	5419.79		0.838813			4.74438	2080.08
4.74438	3833.96		0.552548			4.74438	3942.05		1.41351			4.74438	5405.95		0.615904				4.74438	10367		0.978203				4.74438	3062.09		1.04498							4.87616	1361.32		0.244488			4.87616	4879.41		0.755179			4.87616	1555.5
4.87616	3483.29		0.50201			4.87616	3152.35		1.13035			4.87616	5797.12		0.66047				4.87616	6312		0.595584				4.87616	2834.03		0.967148							5.00795	2093.26		0.37594			5.00795	5303.49		0.820813			5.00795	1108.16
5.00795	3458.53		0.498441			5.00795	2535.17		0.909042			5.00795	5143.24		0.585974				5.00795	7890		0.74448				5.00795	2316.01		0.790365							5.13974	1343.49		0.241285			5.13974	3546.77		0.548928			5.13974	1968.26
5.13974	3242.14		0.467256			5.13974	2904.3		1.0414			5.13974	3997.22		0.455407				5.13974	6839		0.64531				5.13974	1582.03		0.539885							5.27153	1695.71		0.304542			5.27153	3539.66		0.547828			5.27153	1327.78
5.27153	3198.61		0.460982			5.27153	3469.23		1.24397			5.27153	3529.34		0.4021				5.27153	4376		0.412908				5.27153	1825.85		0.623092							5.40332	1439.17		0.258468			5.40332	2667.86		0.412901			5.40332	1738.8
5.40332	4231.03		0.609773			5.40332	3398.21		1.2185			5.40332	3754.37		0.427738				5.40332	4357		0.411115				5.40332	2746.26		0.937194							5.53511	938.452		0.168542			5.53511	2280.93		0.353015			5.53511	1929.36
5.53511	3861.65		0.556539			5.53511	2606.31		0.93455			5.53511	1906.69		0.217231				5.53511	3104		0.292885				5.53511	2706.36		0.923577							5.66689	763.939		0.1372			5.66689	3299.88		0.510717			5.66689	2386.53
5.66689	4014.63		0.578586			5.66689	3116.99		1.11767			5.66689	1793.35		0.204318				5.66689	2507		0.236554				5.66689	2467.92		0.842206							5.79868	839.736		0.150813			5.79868	3311.84		0.512568			5.79868	2277.08
5.79868	3355.51		0.483595			5.79868	3215.83		1.15311			5.79868	1979.2		0.225492				5.79868	3739		0.352802				5.79868	2269.61		0.774532							5.93047	1140.86		0.204893			5.93047	2171.82		0.336129			5.93047	2042.5
5.93047	4368.6		0.629601			5.93047	3653.26		1.30996			5.93047	2406.54		0.274179				5.93047	1434		0.135309				5.93047	1336.25		0.456012							6.06226	1144.83		0.205606			6.06226	2519.7		0.38997			6.06226	1978.03
6.06226	4244.87		0.611769			6.06226	1966.82		0.705248			6.06226	1701.62		0.193867				6.06226	3913		0.369221				6.06226	1444.1		0.492816							6.19405	1134.07		0.203674			6.19405	1676.52		0.259472			6.19405	1843.59
6.19405	4370.75		0.62991			6.19405	2226.28		0.798284			6.19405	1750.22		0.199404				6.19405	2465		0.232591				6.19405	1534.86		0.523791							6.32583	811.055		0.145662			6.32583	2656.9		0.411204			6.32583	2358.32
6.32583	4901.4		0.706388			6.32583	2474.35		0.887233			6.32583	1717.29		0.195653				6.32583	2532		0.238913				6.32583	997.392		0.340372							6.45762	574.971		0.103262			6.45762	3707.77		0.573846			6.45762	2432.12
6.45762	4641.79		0.668973			6.45762	2531.98		0.9079			6.45762	1419.91		0.161771				6.45762	1372		0.129458				6.45762	1452.07		0.495537							6.58941	646.954		0.11619			6.58941	2987.47		0.462367			6.58941	1872
6.58941	4461.2		0.642946			6.58941	3466.97		1.24316			6.58941	1444.92		0.164621				6.58941	702		0.0662389				6.58941	1124.31		0.383685							6.7212	509.739		0.0915469			6.7212	4447.69		0.688362			6.7212	1471
6.7212	4558.47		0.656964			6.7212	3091.76		1.10862			6.7212	2275.08		0.259202				6.7212	2649		0.249953				6.7212	1018.2		0.347474							6.85299	543.255		0.0975662			6.85299	3945.67		0.610665			6.85299	2071.7
6.85299	3993.57		0.575551			6.85299	4044.49		1.45024			6.85299	2852.51		0.324988				6.85299	3029		0.285809				6.85299	1501.81		0.512509							6.98478	942.629		0.169292			6.98478	2673.45		0.413765			6.98478	2536.73
6.98478	3542.84		0.510592			6.98478	3743.17		1.3422			6.98478	3195.12		0.364023				6.98478	2725		0.257124				6.98478	1082.76		0.369504							7.11656	503.568		0.0904386			7.11656	3347.57		0.518098			7.11656	3591.72
7.11656	3531.54		0.508963			7.11656	3165.41		1.13503			7.11656	2541.18		0.289519				7.11656	1300		0.122665				7.11656	1137.62		0.388228							7.24835	554.949		0.0996664			7.24835	2002.07		0.309858			7.24835	2922.39
7.24835	2899.24		0.417837			7.24835	2203.86		0.790245			7.24835	2009.51		0.228945				7.24835	2688		0.253633				7.24835	1037.47		0.354048							7.38014	776.613		0.139476			7.38014	2165.65		0.335174			7.38014	1756.29
7.38014	3203.61		0.461703			7.38014	2155.98		0.773075			7.38014	2107.35		0.240092				7.38014	1734		0.163616				7.38014	1423.83		0.485898							7.51193	1808.18		0.324741			7.51193	2497.18		0.386485			7.51193	3469.68
7.51193	3860.71		0.556404			7.51193	2077.58		0.744963			7.51193	2502.36		0.285096				7.51193	2466		0.232685				7.51193	1778.14		0.606812							7.64372	916.283		0.16456			7.64372	1429.86		0.221297			7.64372	2585.18
7.64372	3561.87		0.513335			7.64372	2281.07		0.817929			7.64372	2037.88		0.232177				7.64372	2528		0.238536				7.64372	1157.73		0.395088							7.77551	1249.74		0.224448			7.77551	903.195		0.139786			7.77551	4317.49
7.77551	3398.96		0.489857			7.77551	2059.56		0.738502			7.77551	2338.74		0.266455				7.77551	722		0.0681261				7.77551	1809.51		0.617517							7.90729	1296.69		0.232881			7.90729	1080.35		0.167204			7.90729	3189
7.90729	3388.98		0.488418			7.90729	1588.55		0.56961			7.90729	2264.01		0.257941				7.90729	1698		0.160219				7.90729	863.815		0.294787							8.03908	1373.79		0.246727			8.03908	730		0.112981
8.03908	3347.98		0.482509			8.03908	1939.57		0.695476			8.03908	3395.07		0.386803											8.03908	1706.35		0.582313							8.17087	648		0.116378
max	12100.2					max	11293.5					max	16716.7						max	23146						max	5670.67									max	5568.06					max	6461.27					max	5874.72
																																				Repeat 2 - image 3						Repeat 2 - image 3						Repeat 2 - image 3
																																				Line 1						Line 2						Line 3
Repeat 2 - image 3						Repeat 2 - image 2						Repeat 2 - image 2							Repeat 2 - image 2							Repeat 2 - image 2										Distance	Intensity		Intensity normalised to peak			Distance	Intensity		Intensity normalised to peak			Distance	Intensity
Line 1						Line 2						Line 3							Line 4							Line 5										0	1832.75		0.196443			0	2525.25		0.500353			0	1395
																																				0.13179	2828.67		0.30319			0.13179	2211.83		0.438253			0.13179	1956.74
Distance	Intensity		Intensity normalised to peak			Distance	Intensity		Intensity normalised to peak			Distance	Intensity		Intensity normalised to peak				Distance	Intensity		Intensity normalised to peak				Distance	Intensity		Intensity normalised to peak							0.26358	3163.17		0.339043			0.26358	1968.35		0.390009			0.26358	1396.16
0	2981.83		0.348543			0	1091.82		0.200672			0	2360.56		0.303409				0	3026.02		0.941774				0	1423.28		0.590549							0.39536	2826.56		0.302964			0.39536	2507.47		0.49683			0.39536	1351.62
0.13179	2381.15		0.278329			0.13179	969.58		0.178205			0.13179	2685.75		0.345207				0.13179	1866.5		0.580901				0.13179	1322.53		0.548749							0.52715	2532.03		0.271395			0.52715	3312.23		0.656286			0.52715	1033.23
0.26358	2095.24		0.24491			0.26358	1493.72		0.27454			0.26358	3030.12		0.38947				0.26358	1529.99		0.476173				0.26358	1374.23		0.5702							0.65894	3955.09		0.423924			0.65894	2534.41		0.502169			0.65894	644.69
0.39536	1818.09		0.212514			0.39536	1024.03		0.188213			0.39536	3584.21		0.460689				0.39536	2315.19		0.720544				0.39536	1739.4		0.721719							0.79073	3049.21		0.326828			0.79073	3127.28		0.619639			0.79073	889.177
0.52715	2723.72		0.318372			0.52715	1095.22		0.201298			0.52715	3661.03		0.470562				0.52715	1503.6		0.467958				0.52715	1888		0.783375							0.92252	2968.21		0.318146			0.92252	2692.34		0.533461			0.92252	994.302
0.65894	2999.54		0.350612			0.65894	2102.43		0.386419			0.65894	3333.8		0.428503				0.65894	1568.08		0.488026				0.65894	1500.58		0.622624							1.05431	3454.43		0.370261			1.05431	2852.16		0.565128			1.05431	1470.02
0.79073	2383		0.278546			0.79073	1489.47		0.273759			0.79073	3699.12		0.475458				0.79073	1879.06		0.58481				0.79073	1046.1		0.434052							1.18609	3552.23		0.380744			1.18609	3208.74		0.635781			1.18609	1874.66
0.92252	2138.66		0.249986			0.92252	1235.81		0.227138			0.92252	4149.13		0.533299				0.92252	2017.16		0.627789				0.92252	858.81		0.35634							1.31788	3321.9		0.356057			1.31788	2347.75		0.465184			1.31788	2571.99
1.05431	2576.77		0.301195			1.05431	2265.48		0.416387			1.05431	3609.43		0.463929				1.05431	1584.09		0.493007				1.05431	1478.62		0.613512							1.44967	3078.22		0.329938			1.44967	4068.42		0.806117			1.44967	2217.68
1.18609	3767.01		0.440321			1.18609	2100.25		0.386019			1.18609	2078.43		0.267147				1.18609	1152.2		0.358594				1.18609	1267.08		0.525742							1.58146	2944.99		0.315657			1.58146	2870.62		0.568785			1.58146	2740.62
1.31788	2137.84		0.249889			1.31788	2205.8		0.405419			1.31788	3140		0.403593				1.31788	1409.41		0.438642				1.31788	1256.41		0.521315							1.71325	2556.62		0.27403			1.71325	3291.03		0.652086			1.71325	1872.19
1.44967	2603.95		0.304372			1.44967	1639.47		0.301328			1.44967	2542.17		0.326753				1.44967	1549.99		0.482395				1.44967	1306.92		0.54227							1.84504	2698.46		0.289233			1.84504	4056.86		0.803827			1.84504	3223.19
1.58146	2393.9		0.279819			1.58146	1798.37		0.330534			1.58146	2318.06		0.297947				1.58146	1370.85		0.426642				1.58146	1162.79		0.482469							1.97682	2010.57		0.215502			1.97682	2773.52		0.549546			1.97682	3366.37
1.71325	2343.23		0.273897			1.71325	2240		0.411703			1.71325	2093.76		0.269116				1.71325	1416.79		0.440939				1.71325	1255		0.52073							2.10861	2554.67		0.273821			2.10861	4597.72		0.910993			2.10861	2410.11
1.84504	1790.18		0.209252			1.84504	1359.58		0.249886			1.84504	3250.41		0.417784				1.84504	1528.59		0.475736				1.84504	356.1		0.147754							2.2404	2292.96		0.24577			2.2404	4126.24		0.817573			2.2404	1804.49
1.97682	2335.64		0.27301			1.97682	3058.94		0.562222			1.97682	4352.6		0.559452				1.97682	1826.52		0.568458				1.97682	1784.66		0.740496							2.37219	2125.11		0.22778			2.37219	3940.76		0.780823			2.37219	2174
2.10861	2003.55		0.234193			2.10861	3103.05		0.57033			2.10861	4131.33		0.531011				2.10861	2907.96		0.90503				2.10861	2179.04		0.904134							2.50398	2386.74		0.255822			2.50398	3998.45		0.792253			2.50398	1766.99
2.2404	1946.4		0.227512			2.2404	2524.13		0.463926			2.2404	3502.77		0.450221				2.2404	2515.06		0.782748				2.2404	1489.5		0.618029							2.63576	2345.37		0.251387			2.63576	3155.98		0.625327			2.63576	1940.11
2.37219	3088.52		0.361013			2.37219	2729.67		0.501704			2.37219	4739.51		0.609181				2.37219	3154.76		0.981841				2.37219	1485.57		0.616396							2.76755	2758.58		0.295677			2.76755	2092.88		0.414684			2.76755	2100.83
2.50398	3668.79		0.42884			2.50398	1013.62		0.1863			2.50398	4924.98		0.633021				2.50398	1981.39		0.61666				2.50398	1722.51		0.714709							2.89934	3090.77		0.331283			2.89934	2154.78		0.426949			2.89934	2451.96
2.63576	4727.22		0.552558			2.63576	2146.73		0.394562			2.63576	6341.71		0.815117				2.63576	3648.13		1.13539				2.63576	1339.78		0.555905							3.03113	3245.13		0.347828			3.03113	2692.29		0.53345			3.03113	2875.85
2.76755	3595.21		0.420239			2.76755	2912.19		0.535251			2.76755	5922.53		0.761238				2.76755	4714.42		1.46724				2.76755	1501.81		0.623134							3.16292	3320.96		0.355955			3.16292	2326.09		0.460893			3.16292	4809.61
2.89934	3513.61		0.410701			2.89934	3484.43		0.640425			2.89934	4949.73		0.636203				2.89934	3161.34		0.983887				2.89934	1801.92		0.74766							3.29471	4543.57		0.487			3.29471	2996.48		0.593723			3.29471	4034.88
3.03113	4868.83		0.569111			3.03113	4896.07		0.899881			3.03113	4867.8		0.625672				3.03113	3175.21		0.988206				3.03113	2305.21		0.956485							3.42649	5624.38		0.602847			3.42649	3753.25		0.74367			3.42649	5271.01
3.16292	6165.21		0.720643			3.16292	5440.8		1			3.16292	5171.83		0.664749				3.16292	3724.26		1.15908				3.16292	2410.09		1							3.55828	5734.21		0.614619			3.55828	3548.27		0.703055			3.55828	4888.7
3.29471	7924.77		0.926316			3.29471	4459.07		0.819562			3.29471	5604.26		0.720331				3.29471	3213.11		1				3.29471	3271.24		1.35731							3.69007	9329.7		1	FWHM	0.65894	3.69007	3948.56		0.782368			3.69007	4812.73
3.42649	8555.15		1			3.42649	6034.23		1.10907			3.42649	7780.12		1				3.42649	3850.15		1.19826				3.42649	4069.48		1.68852							3.82186	7721.33		0.827607			3.82186	4276.91		0.847427			3.82186	6527
3.55828	12725.4		1.48746			3.55828	9529.37		1.75147			3.55828	9321.93		1.19817				3.55828	6710.63		2.08851				3.55828	5189.16		2.1531							3.95365	8261.72		0.885528			3.95365	4960.77		0.982926			3.95365	6588.1
3.69007	13934.6		1.6288			3.69007	10635.8		1.95483			3.69007	12519.3		1.60914				3.69007	8716.76		2.71287				3.69007	6922.15		2.87216							4.08543	7708.17		0.826197			4.08543	3465.52		0.686658			4.08543	7139.65
3.82186	16972.6		1.98391	FWHM	0.65894	3.82186	10582.4		1.94501			3.82186	16525.3		2.12404				3.82186	9994.93		3.11067	FWHM	0.52715		3.82186	6393.6		2.65285	FWHM	1.44967					4.21722	3670.08		0.393376			4.21722	3820		0.756894			4.21722	6849.09
3.95365	18287.7		2.13763			3.95365	8556.39		1.57263	FWHM	0.92252	3.95365	16814.7		2.16124	FWHM	0.79073		3.95365	7456.2		2.32056				3.95365	4747.51		1.96985							4.34901	2390.98		0.256276			4.34901	3863.9		0.765594			4.34901	6258.4
4.08543	17155		2.00522			4.08543	6870.86		1.26284			4.08543	13779		1.77105				4.08543	6227		1.938				4.08543	5278.75		2.19027							4.4808	1746.48		0.187196			4.4808	3088.52		0.61196			4.4808	3821.25
4.21722	12270.3		1.43425			4.21722	7167.7		1.3174			4.21722	11542.2		1.48355				4.21722	4863.56		1.51366				4.21722	4229.58		1.75495							4.61259	1396.89		0.149725			4.61259	3808.55		0.754627			4.61259	4277.63
4.34901	8920.25		1.04268			4.34901	5613.04		1.03166			4.34901	8446.99		1.08571				4.34901	4298.22		1.33771				4.34901	4189.88		1.73848							4.74438	1586.98		0.1701			4.74438	2962.52		0.586993			4.74438	3784.66
4.4808	7703.05		0.9004			4.4808	3393.01		0.623623			4.4808	6104.38		0.784613				4.4808	2071.85		0.644812				4.4808	3658.5		1.51799							4.87616	1548.09		0.165931			4.87616	2584.49		0.512091			4.87616	3191.78
4.61259	5830.24		0.68149			4.61259	3644.37		0.669823			4.61259	4032.89		0.518358				4.61259	2239.3		0.696927				4.61259	4133.3		1.715							5.00795	1684.66		0.180569			5.00795	2869.86		0.568633			5.00795	3299.61
4.74438	6279.84		0.734042			4.74438	3704.66		0.680903			4.74438	3162.02		0.406423				4.74438	2733.78		0.850819				4.74438	3793.42		1.57398							5.13974	2231.32		0.239163			5.13974	2345.86		0.464808			5.13974	2865.84
4.87616	6024.74		0.704224			4.87616	3617.34		0.664854			4.87616	3245.73		0.417183				4.87616	2152.96		0.670054				4.87616	3480.64		1.4442							5.27153	2180.81		0.233749			5.27153	2029.05		0.402035			5.27153	2836.37
5.00795	6173.03		0.721557			5.00795	3218.45		0.591539			5.00795	2975.34		0.382429				5.00795	2261.92		0.703967				5.00795	2598.83		1.07831							5.40332	1826.2		0.195741			5.40332	2798.44		0.554484			5.40332	2753.83
5.13974	6160.14		0.72005			5.13974	4096.18		0.752864			5.13974	3001.3		0.385766				5.13974	2409.55		0.749913				5.13974	1454.62		0.603556							5.53511	1321.09		0.141601			5.53511	4369.29		0.865731			5.53511	2159.5
5.27153	3824.02		0.446985			5.27153	3767.07		0.692375			5.27153	3258.22		0.418788				5.27153	1780.93		0.554271				5.27153	1330.66		0.552121							5.66689	1589.36		0.170355			5.66689	4177.98		0.827826			5.66689	2615.55
5.40332	3089.22		0.361095			5.40332	4079.66		0.749826			5.40332	3215.07		0.413242				5.40332	1802.91		0.561111				5.40332	2603.02		1.08005							5.79868	1906.54		0.204351			5.79868	2085.54		0.41323			5.79868	2583.96
5.53511	2849.4		0.333062			5.53511	4942.88		0.908485			5.53511	3797.5		0.488103				5.53511	2038.99		0.634586				5.53511	3014.83		1.25092							5.93047	1610.45		0.172616			5.93047	1904.22		0.377302			5.93047	2585.54
5.66689	2345.02		0.274107			5.66689	5628.88		1.03457			5.66689	3139.18		0.403488				5.66689	1700.56		0.529257				5.66689	1912.61		0.793585							6.06226	1216.79		0.130421			6.06226	2717.48		0.538442			6.06226	1865.29
5.79868	2827.71		0.330527			5.79868	4985.55		0.916326			5.79868	2743.21		0.352592				5.79868	1432.33		0.445777				5.79868	2276.78		0.944688							6.19405	2007.53		0.215176			6.19405	3645.37		0.722294			6.19405	2306.31
5.93047	2837.48		0.331669			5.93047	4559.26		0.837976			5.93047	2240.97		0.288038				5.93047	1469.75		0.457423				5.93047	2579.67		1.07036							6.32583	2607.47		0.279481			6.32583	4062.46		0.804937			6.32583	3710.55
6.06226	2515.77		0.294065			6.06226	3940.95		0.724334			6.06226	1980.05		0.254501				6.06226	1614.06		0.502336				6.06226	2039.51		0.846237							6.45762	3000.09		0.321563			6.45762	5046.93		1	FWHM	0.65894	6.45762	2707.96
6.19405	1947.77		0.227672			6.19405	2855.17		0.52477			6.19405	2150.94		0.276466				6.19405	1570.37		0.488739				6.19405	1030.45		0.427559							6.58941	1407.01		0.15081			6.58941	2786.86		0.55219			6.58941	2261.56
6.32583	2802.2		0.327545			6.32583	3502.57		0.643759			6.32583	2280.42		0.293108				6.32583	1915.77		0.596236				6.32583	1293.68		0.536777							6.7212	1743.23		0.186848			6.7212	2872.33		0.569123			6.7212	1713.52
6.45762	2525.3		0.295178			6.45762	3778.98		0.694563			6.45762	2830.55		0.363818				6.45762	449.464		0.139884				6.45762	1504.2		0.624128							6.85299	2306.06		0.247174			6.85299	1819.56		0.360529			6.85299	2313.11
6.58941	1726.45		0.201803			6.58941	4759.93		0.874858			6.58941	2761.74		0.354973				6.58941	1519.96		0.47305				6.58941	1400.77		0.581212							6.98478	2846.74		0.305126			6.98478	1679.24		0.332724			6.98478	1919.72
6.7212	2582.64		0.301881			6.7212	3717.63		0.683287			6.7212	2720.3		0.349648				6.7212	2024.75		0.630151				6.7212	1502.71		0.623508							7.11656	1909.44		0.204663			7.11656	3432.93		0.6802			7.11656	1247.89
6.85299	2758.77		0.322469			6.85299	4129.03		0.758901			6.85299	4033.74		0.518468				6.85299	1244.9		0.387443				6.85299	2253.27		0.934935							7.24835	2525.21		0.270664			7.24835	2234.62		0.442767			7.24835	1435.01
6.98478	1510.09		0.176513			6.98478	4742.85		0.87172			6.98478	2123.13		0.272892				6.98478	1224.54		0.381108				6.98478	1330.69		0.552132							7.38014	2912.45		0.31217			7.38014	1554.76		0.308061			7.38014	2035.6
7.11656	2828.58		0.330629			7.11656	4616.59		0.848514			7.11656	2193.49		0.281935				7.11656	1489.1		0.463444				7.11656	1738.76		0.721451							7.51193	2226.13		0.238607			7.51193	2243.27		0.444482			7.51193	2335.75
7.24835	2128.44		0.248791			7.24835	3439.73		0.63221			7.24835	1890.94		0.243048				7.24835	1509.55		0.46981				7.24835	1224.48		0.508065							7.64372	2896.4		0.310449			7.64372	2623.29		0.51978			7.64372	1985.95
7.38014	1696.05		0.198249			7.38014	3271.37		0.601266			7.38014	2205.97		0.28354				7.38014	1192.76		0.371216				7.38014	2350.61		0.975321							7.77551	2454.47		0.263081			7.77551	3099.41		0.614116			7.77551	2403.27
7.51193	1832.63		0.214214			7.51193	4210.81		0.773931			7.51193	3740.11		0.480726				7.51193	1343.98		0.418281				7.51193	1711.56		0.710167							7.90729	2647.99		0.283824			7.90729	3705.17		0.734142			7.90729	3364.16
7.64372	2055.5		0.240264			7.64372	4514.63		0.829773			7.64372	2128.06		0.273526				7.64372	1114.29		0.346795				7.64372	2781.1		1.15394							8.03908	2748		0.294543			8.03908	3599.5		0.713205			8.03908	2393
7.77551	2499.88		0.292208			7.77551	5413.5		0.994982			7.77551	2489.98		0.320044				7.77551	1129.4		0.351497				7.77551	2174.55		0.90227
7.90729	1988.18		0.232396			7.90729	5223.59		0.960078			7.90729	2022.8		0.259996				7.90729	1768.36		0.550357				7.90729	1967.96		0.816551							max	9329.7					max	5046.93					max	7139.65
8.03908	1909.34		0.22318									8.03908	2433.45		0.312778				8.03908	1780.26		0.55406
max	18287.7					max	10635.8					max	16814.7						max	9994.93						max	6922.15									Repeat 2 - image 4						Repeat 2 - image 4						Repeat 2 - image 4
																																				Line 1						Line 2						Line 3
Repeat 2 - image 4						Repeat 2 - image 4						Repeat 2 - image 4							Repeat 2 - image 4							Repeat 2 - image 4										Distance	Intensity		Intensity normalised to peak			Distance	Intensity		Intensity normalised to peak			Distance	Intensity
Line 1						Line 2						Line 3							Line 4							Line 5										0	3174		0.519289			0	1755		0.21014			0	3766.5
																																				0.13179	2106.11		0.344574			0.13179	2150.08		0.257446			0.13179	3031.98
Distance	Intensity		Intensity normalised to peak			Distance	Intensity		Intensity normalised to peak			Distance	Intensity		Intensity normalised to peak				Distance	Intensity		Intensity normalised to peak				Distance	Intensity		Intensity normalised to peak							0.26358	3387.09		0.554152			0.26358	2242.02		0.268455			0.26358	2277.97
0	757		0.102769			0	3352.5		0.559103			0	2991		0.361698				0	1681.25		0.287742				0	4179		1.17035							0.39536	2597.76		0.425012			0.39536	2874.25		0.344157			0.39536	1924.95
0.13179	1500.9		0.203761			0.13179	3793.4		0.632632			0.13179	3318.67		0.401323				0.13179	1504.6		0.257509				0.13179	3800.52		1.06436							0.52715	2847.38		0.465851			0.52715	3831.62		0.458791			0.52715	2402.25
0.26358	1700.4		0.230844			0.26358	3428.82		0.571831			0.26358	3150.28		0.380959				0.26358	1797.55		0.307647				0.26358	2768.36		0.775296							0.65894	4159.81		0.680575			0.65894	3301.22		0.395282			0.65894	3071.5
0.39536	1273.2		0.172848			0.39536	2935.04		0.489482			0.39536	3103.8		0.375339				0.39536	2153.1		0.368499				0.39536	3185.59		0.892145							0.79073	3764.64		0.615922			0.79073	3263.4		0.390753			0.79073	2682.05
0.52715	1821.4		0.247271			0.52715	3522.81		0.587505			0.52715	2719.28		0.328839				0.52715	1822.1		0.311849				0.52715	3437.75		0.962762							0.92252	3004.98		0.491636			0.92252	3128.08		0.37455			0.92252	1577.52
0.65894	1474		0.200109			0.65894	3605.3		0.601262			0.65894	3408.94		0.412239				0.65894	1418.5		0.242773				0.65894	3299.04		0.923915							1.05431	4078.43		0.66726			1.05431	2160.89		0.258741			1.05431	1780.97
0.79073	1206.45		0.163786			0.79073	4180.7		0.697223			0.79073	4042.48		0.488852				0.79073	1299.15		0.222347				0.79073	4129.53		1.1565							1.18609	2365.18		0.386961			1.18609	1303.2		0.156043			1.18609	1949.65
0.92252	1967.1		0.267051			0.92252	2772.26		0.462336			0.92252	2547.77		0.308098				0.92252	2019.3		0.345599				0.92252	4631.07		1.29696							1.31788	2023.22		0.331013			1.31788	1781.56		0.21332			1.31788	1432.83
1.05431	1536.85		0.208641			1.05431	3826.3		0.638119			1.05431	2847.54		0.34435				1.05431	2046.35		0.350228				1.05431	3077.79		0.861954							1.44967	2657.93		0.434855			1.44967	2083.14		0.249432			1.44967	1564.33
1.18609	1527.2		0.207331			1.18609	3467.15		0.578223			1.18609	2817.94		0.34077				1.18609	2573.9		0.440518				1.18609	2919.73		0.817688							1.58146	2770.32		0.453244			1.58146	2184.4		0.261556			1.58146	2016.5
1.31788	2276.5		0.309055			1.31788	4918.9		0.820333			1.31788	3880.72		0.469291				1.31788	2426.75		0.415333				1.31788	2630.42		0.736665							1.71325	2590.34		0.423798			1.71325	2391.89		0.286401			1.71325	2325.17
1.44967	2284.1		0.310087			1.44967	4274.19		0.712814			1.44967	3732.05		0.451312				1.44967	2055.3		0.35176				1.44967	3858.36		1.08056							1.84504	2337.24		0.38239			1.84504	2337.49		0.279886			1.84504	2320.62
1.58146	1804		0.244909			1.58146	5460.03		0.91058			1.58146	2194.46		0.265373				1.58146	2717.2		0.465043				1.58146	2900.61		0.812334							1.97682	2244.57		0.367228			1.97682	1901.5		0.227682			1.97682	2690
1.71325	1936.2		0.262856			1.71325	5575.71		0.929872			1.71325	3567.01		0.431355				1.71325	2874.3		0.49193				1.71325	2800.39		0.784266							2.10861	2294.15		0.375339			2.10861	1303.96		0.156133			2.10861	2848.35
1.84504	2481.45		0.336879			1.84504	5432.39		0.90597			1.84504	3989.08		0.482394				1.84504	3552.45		0.607994				1.84504	3091.8		0.865877							2.2404	2985.23		0.488404			2.2404	1112.48		0.133207			2.2404	2355.63
1.97682	2969.5		0.403136			1.97682	5635.48		0.93984			1.97682	3923		0.474404				1.97682	4053.5		0.693748				1.97682	2616.36		0.732728							2.37219	2387.43		0.390601			2.37219	1136.6		0.136094			2.37219	1934.3
2.10861	2812.6		0.381835			2.10861	6291.61		1.04926			2.10861	2272.78		0.274845				2.10861	2986.5		0.511133				2.10861	2603.07		0.729004							2.50398	1970.65		0.322413			2.50398	1973.19		0.236266			2.50398	2286.35
2.2404	2423.8		0.329052			2.2404	5614.63		0.936362			2.2404	4432.34		0.535997				2.2404	3119.1		0.533827				2.2404	2481.21		0.694877							2.63576	2588.28		0.423461			2.63576	2511.33		0.300702			2.63576	3042.75
2.37219	2258		0.306544			2.37219	4736.58		0.789929			2.37219	3440.46		0.416051				2.37219	3705.3		0.634154				2.37219	2086.49		0.584335							2.76755	2572.21		0.420832			2.76755	2328.25		0.27878			2.76755	2662.55
2.50398	3044.5		0.413318			2.50398	3562.37		0.594103			2.50398	7205.06		0.871299				2.50398	4262.1		0.729449				2.50398	2597.3		0.727391							2.89934	2586.04		0.423095			2.89934	2067.11		0.247512			2.89934	2087.95
2.63576	4763.75		0.646721			2.63576	3317.64		0.553289			2.63576	6834.39		0.826474				2.63576	4526.5		0.774701				2.63576	2404.18		0.673305							3.03113	2151.72		0.352037			3.03113	2436.43		0.291733			3.03113	2805.1
2.76755	5066.4		0.687809			2.76755	4408.03		0.735135			2.76755	5460.94		0.660385				2.76755	4191.7		0.717401				2.76755	2082.77		0.583291							3.16292	2854.63		0.467038			3.16292	2378.2		0.284761			3.16292	3627.75
2.89934	5755.5		0.78136			2.89934	4162.72		0.694224			2.89934	6161.45		0.745096				2.89934	4836.8		0.827808				2.89934	2591.28		0.725704							3.29471	3627.66		0.593511			3.29471	3566.28		0.427019			3.29471	3285.5
3.03113	7914.1		1.07441			3.03113	3526.57		0.588133			3.03113	6716.66		0.812237				3.03113	6278.4		1.07453				3.03113	3312.88		0.927792							3.42649	4021.24		0.657903			3.42649	3773.89		0.451878			3.42649	2783.62
3.16292	7777.75		1.0559			3.16292	4400.01		0.733797			3.16292	8269.33		1				3.16292	5842.9		1				3.16292	3733.42		1.04557							3.55828	4916.91		0.804442			3.55828	4853.1		0.581101			3.55828	3064.6
3.29471	7366		1			3.29471	4245.55		0.708039			3.29471	8610.5		1.04126				3.29471	5389		0.922316				3.29471	3619.09		1.01355							3.69007	6112.2		1	FWHM	1.18609	3.69007	6375.09		0.763341			3.69007	3424.55
3.42649	9166.8		1.24447			3.42649	4876.14		0.813203			3.42649	11577.5		1.40006				3.42649	8342.5		1.4278				3.42649	3570.71		1							3.82186	5280.16		0.863872			3.82186	8351.56		1	FWHM	0.52715	3.82186	3806.75
3.55828	13870.1		1.88299			3.55828	5996.22		1			3.55828	16307.5		1.97204				3.55828	10859		1.85849				3.55828	5293.81		1.48256							3.95365	4119.77		0.674024			3.95365	7589		0.908692			3.95365	4461
3.69007	19425.4		2.63718			3.69007	6701.7		1.11765			3.69007	17066.1		2.06378	0.79072			3.69007	11015.3		1.88525				3.69007	8763.52		2.45428							4.08543	5449.5		0.891576			4.08543	5401.15		0.646723			4.08543	4501.55
3.82186	22293.9		3.0266	FWHM	0.52715	3.82186	4762.77		0.794296			3.82186	15678.8		1.89602				3.82186	9374.1		1.60436	FWHM	0.79073		3.82186	10946.3		3.06557							4.21722	5984.05		0.979033			4.21722	3768.93		0.451285			4.21722	4069.92
3.95365	18765.8		2.54762			3.95365	7465.87		1.2451			3.95365	12297.5		1.48712				3.95365	6366		1.08953				3.95365	12977.3		3.63436	FWHM	0.52715					4.34901	4992.27		0.81677			4.34901	4735.85		0.567062			4.34901	4657.3
4.08543	13574.5		1.84286			4.08543	10930.7		1.82294	FWHM	0.92252	4.08543	8666.48		1.04803				4.08543	6211.8		1.06314				4.08543	12080		3.38307							4.4808	3777.45		0.618017			4.4808	5336.42		0.638973			4.4808	4679.72
4.21722	9244.95		1.25508			4.21722	9877.79		1.64734			4.21722	5774.02		0.698245				4.21722	5624.65		0.962647				4.21722	8964.54		2.51057							4.61259	2533.19		0.414448			4.61259	3881.25		0.464733			4.61259	5189.83
4.34901	6943.8		0.942683			4.34901	9168.54		1.52905			4.34901	4338.08		0.524599				4.34901	4284.3		0.733249				4.34901	5938.41		1.66309							4.74438	2712.92		0.443853			4.74438	3636.4		0.435416			4.74438	5467.65
4.4808	5586.35		0.758397			4.4808	6369.88		1.06232			4.4808	4616.26		0.558238				4.4808	3530		0.604152				4.4808	5203.2		1.45719							4.87616	2843.65		0.465242			4.87616	2255.8		0.270105			4.87616	3711.07
4.61259	4436.5		0.602294			4.61259	5410.47		0.902314			4.61259	4454.33		0.538657				4.61259	2565		0.438994				4.61259	6310.49		1.76729							5.00795	2340.4		0.382906			5.00795	1800.4		0.215576			5.00795	3615.43
4.74438	3584.5		0.486628			4.74438	3589.68		0.598658			4.74438	3907.29		0.472504				4.74438	3492.7		0.597768				4.74438	4327.25		1.21187							5.13974	2444.27		0.399901			5.13974	1852.95		0.221869			5.13974	4710.75
4.87616	3492.8		0.474179			4.87616	3478.15		0.580058			4.87616	3816.62		0.461539				4.87616	3294.1		0.563778				4.87616	4663.54		1.30605							5.27153	3270.09		0.53501			5.27153	2222.11		0.266071			5.27153	5086.08
5.00795	3003.55		0.407759			5.00795	3061.85		0.51063			5.00795	3951.83		0.47789				5.00795	2466.65		0.422162				5.00795	2799.41		0.78399							5.40332	1990.25		0.325618			5.40332	3168.72		0.379416			5.40332	5208.42
5.13974	2974.6		0.403828			5.13974	2695.53		0.449539			5.13974	4114.6		0.497574				5.13974	2841.4		0.4863				5.13974	2543.41		0.712297							5.53511	2153.16		0.352273			5.53511	2009.6		0.240626			5.53511	4677.3
5.27153	3901.5		0.529663			5.27153	3846.22		0.641441			5.27153	3542.72		0.428417				5.27153	2599		0.444813				5.27153	2410.43		0.675055							5.66689	2390.86		0.391162			5.66689	1214.95		0.145476			5.66689	4025.17
5.40332	5319.2		0.722129			5.40332	3559.61		0.593643			5.40332	3149.09		0.380815				5.40332	2494.3		0.426894				5.40332	2187.34		0.612577							5.79868	2108.01		0.344885			5.79868	1476.51		0.176795			5.79868	3396.32
5.53511	6072.3		0.824369			5.53511	2522.93		0.420753			5.53511	1786.82		0.216078				5.53511	3131.15		0.53589				5.53511	2434.74		0.681863							5.93047	1953.46		0.3196			5.93047	1614.5		0.193317			5.93047	2794.5
5.66689	7910.5		1.07392			5.66689	2880.97		0.480465			5.66689	4311.17		0.521345				5.66689	3259.9		0.557925				5.66689	2077		0.581678							6.06226	2331.03		0.381373			6.06226	1085.18		0.129937			6.06226	2536.43
5.79868	9007.45		1.22284			5.79868	2507.82		0.418233			5.79868	3238.78		0.391662				5.79868	3568.05		0.610664				5.79868	1485.37		0.415987							6.19405	2604.42		0.426102			6.19405	1415.71		0.169515			6.19405	1913.15
5.93047	7128.5		0.967757			5.93047	2624.88		0.437757			5.93047	2603.5		0.314838				5.93047	3798.5		0.650105				5.93047	1339.7		0.375191							6.32583	3091.05		0.505718			6.32583	1940.2		0.232316			6.32583	2017.7
6.06226	4606.3		0.625346			6.06226	2843.34		0.474189			6.06226	3139.21		0.379621				6.06226	3759.65		0.643456				6.06226	1374.81		0.385023							6.45762	3027.99		0.4954			6.45762	1102.6		0.132023			6.45762	2426.08
6.19405	3578.4		0.4858			6.19405	2905.72		0.484593			6.19405	4051.42		0.489933				6.19405	3538.8		0.605658				6.19405	1344.46		0.376524							6.58941	4117.26		0.673612			6.58941	1335.11		0.159864			6.58941	2255.17
6.32583	2575.8		0.349688			6.32583	3420.21		0.570395			6.32583	4101.94		0.496043				6.32583	3746.05		0.641129				6.32583	1605.29		0.449571							6.7212	3823.55		0.625559			6.7212	1048.1		0.125497			6.7212	1998.95
6.45762	2012.1		0.27316			6.45762	2801.24		0.467167			6.45762	3478.57		0.42066				6.45762	3672.1		0.628472				6.45762	1956.77		0.548004							6.85299	2750.64		0.450024			6.85299	1061.53		0.127106			6.85299	2839.02
6.58941	1714		0.232691			6.58941	2411.08		0.4021			6.58941	5025.5		0.607728				6.58941	2850.25		0.487814				6.58941	952.488		0.26675							6.98478	3203.85		0.524173			6.98478	1036.53		0.124112			6.98478	3499.15
6.7212	1374.4		0.186587			6.7212	4088.9		0.681913			6.7212	3752.6		0.453797				6.7212	2502.8		0.428349				6.7212	1566.51		0.438711							7.11656	3299.73		0.539859			7.11656	1663		0.199124			7.11656	3294.25
6.85299	1312.25		0.17815			6.85299	2903.97		0.4843			6.85299	3340.4		0.403951				6.85299	2439.6		0.417532				6.85299	2315.07		0.64835							7.24835	2404.98		0.393471			7.24835	1113.5		0.133328			7.24835	2977.92
6.98478	1390.2		0.188732			6.98478	3807.74		0.635024			6.98478	3548.07		0.429064				6.98478	2543.6		0.435332				6.98478	1714.58		0.480179							7.38014	2668		0.436504			7.38014	940.911		0.112663			7.38014	2954.52
7.11656	1255.05		0.170384			7.11656	2822.74		0.470753			7.11656	3230.73		0.390688				7.11656	3990.35		0.68294				7.11656	2152.93		0.602942							7.51193	4913.58		0.803897			7.51193	931.55		0.111542			7.51193	3390.8
7.24835	1083		0.147027			7.24835	2952.69		0.492425			7.24835	3317.17		0.401141				7.24835	3762		0.643858				7.24835	2047.48		0.57341							7.64372	2913.32		0.47664			7.64372	785.533		0.0940582			7.64372	3355.03
7.38014	2002.1		0.271803			7.38014	2193.63		0.365836			7.38014	4034.81		0.487925				7.38014	2238.55		0.383123				7.38014	1455.58		0.407644							7.77551	2105.35		0.34445			7.77551	1035.27		0.123961			7.77551	3886.73
7.51193	1841.5		0.25			7.51193	2919.03		0.486813			7.51193	4846.6		0.586093				7.51193	2566.6		0.439268				7.51193	1170.6		0.327832							7.90729	2347.88		0.38413			7.90729	770		0.0921983			7.90729	3775.75
7.64372	1324.45		0.179806			7.64372	3126.09		0.521345			7.64372	4975.61		0.601695				7.64372	3515.75		0.601713				7.64372	1875.63		0.525281							8.03908	1110		0.181604
7.77551	1635.9		0.222088			7.77551	3039.11		0.506838			7.77551	4290.17		0.518805				7.77551	3316.8		0.567663				7.77551	982.546		0.275168
7.90729	1318.75		0.179032			7.90729	3035.47		0.50623			7.90729	3570.5		0.431776				7.90729	2228.5		0.381403				7.90729	719.649		0.201542							max	6112.2					max	8351.56					max	5467.65
						8.03908	2739		0.456788																	8.03908	1214		0.339988
max	22293.9					max	10930.7					max	17066.1						max	11015.3						max	12977.3									Repeat 2 - image 5						Repeat 2 - image 5						Repeat 2 - image 5
																																				Line 1						Line 2						Line 3
Repeat 2 - image 5						Repeat 2 - image 5						Repeat 2 - image 5						Repeat 2 - image 5						Repeat 2 - image 5
Line 1						Line 2						Line 3						Line 4						Line 5												Distance	Intensity		Intensity normalised to peak			Distance	Intensity		Intensity normalised to peak			Distance	Intensity
																																				0	1432.5		0.134886			0	4559.25		0.408286			0	4973
Distance	Intensity		Intensity normalised to peak			Distance	Intensity		Intensity normalised to peak			Distance	Intensity		Intensity normalised to peak			Distance	Intensity		Intensity normalised to peak			Distance	Intensity		Intensity normalised to peak									0.13179	1076.23		0.101339			0.13179	3907.18		0.349893			0.13179	4413.41
0	2360.75		0.705769			0	3256		0.639531			0	2826		0.975054			0	2860.25		0.719101			0	4091.75		0.567684									0.26358	1382.72		0.130199			0.26358	5047.05		0.451969			0.26358	4360.91
0.13179	2810.98		0.840369			0.13179	3403.71		0.668543			0.13179	1497.27		0.516603			0.13179	3353.53		0.843118			0.13179	3957.97		0.549123									0.39536	2005.67		0.188857			0.39536	4260.61		0.381542			0.39536	3975.04
0.26358	2820.22		0.843131			0.26358	3396.83		0.667192			0.26358	2520.26		0.869566			0.26358	3567.72		0.896967			0.26358	3986.39		0.553066									0.52715	2226.22		0.209624			0.52715	4737.21		0.424223			0.52715	3919.78
0.39536	2440.98		0.729753			0.39536	2745.92		0.539342			0.39536	2395.08		0.826373			0.39536	2661.67		0.669174			0.39536	3933.99		0.545796									0.65894	1731.53		0.163043			0.65894	4171.19		0.373535			0.65894	3869.3
0.52715	2472.19		0.739085			0.52715	3354.77		0.658931			0.52715	2866.85		0.989147			0.52715	2874.41		0.72266			0.52715	2986.26		0.414309									0.79073	2157.65		0.203168			0.79073	5660.01		0.506861			0.79073	2946.2
0.65894	1714.24		0.512489			0.65894	2680.55		0.526503			0.65894	1184.26		0.408606			0.65894	3060.51		0.76945			0.65894	3861		0.53567									0.92252	1663.19		0.156608			0.92252	7991.49		0.715648			0.92252	2657.94
0.79073	1329.61		0.397498			0.79073	2762.88		0.542674			0.79073	1978.16		0.682523			0.79073	3843.71		0.966355			0.79073	4910.38		0.681259									1.05431	1738.33		0.163684			1.05431	7715.61		0.690942			1.05431	3836.37
0.92252	1296.85		0.387707			0.92252	2617.83		0.514185			0.92252	1607.24		0.554546			0.92252	3443.55		0.865749			0.92252	5221.63		0.724442									1.18609	2224.79		0.20949			1.18609	4774.66		0.427576			1.18609	3976.71
1.05431	706.343		0.211168			1.05431	2546.35		0.500144			1.05431	1469.86		0.507146			1.05431	3278.06		0.824143			1.05431	4706.34		0.652951									1.31788	2109.58		0.198641			1.31788	3823.92		0.342436			1.31788	3881.67
1.18609	630.394		0.188462			1.18609	1984.85		0.389856			1.18609	2113.03		0.729057			1.18609	3412.84		0.858029			1.18609	5746.65		0.797282									1.44967	1890.46		0.178008			1.44967	6247.75		0.559493			1.44967	4078.26
1.31788	1051.96		0.314495			1.31788	2518.36		0.494645			1.31788	1520.03		0.524454			1.31788	3138.06		0.788945			1.31788	3911.25		0.542641									1.58146	1166.8		0.109867			1.58146	7283.65		0.652259			1.58146	4647.13
1.44967	748.958		0.223908			1.44967	3150.23		0.618755			1.44967	3539.19		1.22112			1.44967	3564.26		0.896097			1.44967	2925.56		0.405888									1.71325	2009.18		0.189187			1.71325	7038.45		0.630301			1.71325	5052.14
1.58146	1126.53		0.336788			1.58146	2547.54		0.500378			1.58146	3217.08		1.10999			1.58146	4126.91		1.03755			1.58146	3941.55		0.546845									1.84504	2568.71		0.241873			1.84504	8224.08		0.736476			1.84504	4213.04
1.71325	1424.28		0.425803			1.71325	2441.16		0.479484			1.71325	2260.57		0.779964			1.71325	2917.59		0.733516			1.71325	3440.63		0.477348									1.97682	1997.1		0.188049			1.97682	8032.09		0.719283			1.97682	5294.38
1.84504	1320.77		0.394857			1.84504	3102.23		0.609329			1.84504	1517.42		0.523555			1.84504	3028.64		0.761435			1.84504	2391.69		0.33182									2.10861	2226.53		0.209653			2.10861	6109.92		0.547151			2.10861	4711.43
1.97682	1113.44		0.332874			1.97682	3016.82		0.592552			1.97682	1689.48		0.582922			1.97682	3081.66		0.774765			1.97682	3372.25		0.467861									2.2404	3101.64		0.292055			2.2404	3712.84		0.332489			2.2404	4658.2
2.10861	1181.38		0.353185			2.10861	2614.87		0.513602			2.10861	1408.89		0.486108			2.10861	3806.83		0.957083			2.10861	4500.75		0.624428									2.37219	3003.54		0.282817			2.37219	4206.38		0.376687			2.37219	5896.26
2.2404	806.239		0.241033			2.2404	1612.84		0.316787			2.2404	1762.18		0.608003			2.2404	3386.26		0.851346			2.2404	3776.81		0.523989									2.50398	2810.29		0.26462			2.50398	5902.28		0.528556			2.50398	5174.03
2.37219	1615.37		0.482929			2.37219	2574.93		0.505757			2.37219	1468.81		0.506783			2.37219	2258.64		0.56785			2.37219	3375.34		0.46829									2.63576	2976.14		0.280238			2.63576	6856.47		0.614004			2.63576	4398.54
2.50398	2119.78		0.633728			2.50398	2106.43		0.413736			2.50398	1543.15		0.532431			2.50398	2365.39		0.594688			2.50398	2757.51		0.382573									2.76755	3824.33		0.360104			2.76755	8129.2		0.72798			2.76755	5059.82
2.63576	1691.2		0.505601			2.63576	2261.55		0.444204			2.63576	2566.72		0.885593			2.63576	2394.91		0.60211			2.63576	3616.75		0.501783									2.89934	3912.84		0.368438			2.89934	11166.8		1	FWHM	0.79073	2.89934	5685.15
2.76755	1949.15		0.582718			2.76755	2752.76		0.540687			2.76755	2080.27		0.717755			2.76755	3287.07		0.826408			2.76755	4242.81		0.588641									3.03113	2987.09		0.281268			3.03113	8139.1		0.728866			3.03113	7100.94
2.89934	1950.12		0.583006			2.89934	3600.09		0.707115			2.89934	1782.71		0.615086			2.89934	3532.36		0.888078			2.89934	4396.62		0.609981									3.16292	3397.02		0.319868			3.16292	8138.88		0.728846			3.16292	6963.75
3.03113	2329.87		0.696537			3.03113	3854.2		0.757028			3.03113	2079.16		0.717372			3.03113	3336.89		0.838933			3.03113	5791.04		0.803441									3.29471	2658.81		0.250357			3.29471	7462.14		0.668243			3.29471	7290.38
3.16292	2265.41		0.677266			3.16292	4194.1		0.823788			3.16292	2350.8		0.811094			3.16292	2652.03		0.666752			3.16292	5007.13		0.694682									3.42649	2254.9		0.212324			3.42649	5065.68		0.453638			3.42649	6429.85
3.29471	1665.88		0.498031			3.29471	4975.61		0.97729			3.29471	2222.29		0.766757			3.29471	3977.54		1			3.29471	5227.25		0.725221									3.55828	3472.68		0.326992			3.55828	4087.28		0.366021			3.55828	5742.82
3.42649	3344.93		1			3.42649	5617.8		1.10343			3.42649	2125.6		0.733394			3.42649	5720.35		1.43816			3.42649	7321.61		1.01579									3.69007	5025.82		0.473238			3.69007	3297.62		0.295306			3.69007	5260.68
3.55828	5043.22		1.50772			3.55828	5091.23		1			3.55828	2898.3		1			3.55828	6642.88		1.6701			3.55828	7207.8		1									3.82186	3833.46		0.360964			3.82186	5285.1		0.473287			3.82186	6716.53
3.69007	7149.88		2.13753			3.69007	7875.08		1.54679			3.69007	2810.26		0.969622			3.69007	8320.03		2.09176			3.69007	8339.25		1.15698									3.95365	3183.98		0.299808			3.95365	4694.59		0.420406			3.95365	7453.05
3.82186	9990.86		2.98686			3.82186	9978.01		1.95984			3.82186	1868.97		0.64485			3.82186	10613.1		2.66826	FWHM	0.92252	3.82186	8339.19		1.15697									4.08543	4721.25		0.444559			4.08543	3365.05		0.301344			4.08543	7236.03
3.95365	13482.3		4.03068	FWHM	0.65894	3.95365	14224.5		2.79393			3.95365	4075.07		1.40602			3.95365	10044		2.52517			3.95365	9224		1.27972									4.21722	8945.31		0.842302			4.21722	3105.57		0.278107			4.21722	6682.32
4.08543	13366.2		3.99597			4.08543	17718.8		3.48027	FWHM	0.52715	4.08543	6691		2.30859	FWHM	1.0543	4.08543	8524.98		2.14328			4.08543	12001.8		1.66512	FWHM	1.31789							4.34901	10620.1		1	FWHM	0.65894	4.34901	2686.76		0.240602			4.34901	8731.83
4.21722	9960.82		2.97788			4.21722	16472.2		3.2354			4.21722	4533.32		1.56413			4.21722	6169.94		1.5512			4.21722	10635		1.47549									4.4808	9645.95		0.908276			4.4808	2927.02		0.262118			4.4808	8928.35
4.34901	7381.06		2.20664			4.34901	11667.1		2.2916			4.34901	4740.05		1.63546			4.34901	5756.82		1.44733			4.34901	9769.21		1.35537									4.61259	8670.04		0.816382			4.61259	3064.86		0.274462			4.61259	8871.66
4.4808	4512.92		1.34918			4.4808	6893.38		1.35397			4.4808	5413.01		1.86765			4.4808	4803.37		1.20762			4.4808	7675		1.06482									4.74438	8866.55		0.834887			4.74438	2176.14		0.194876			4.74438	10508.9
4.61259	3196.42		0.955602			4.61259	5352.51		1.05132			4.61259	3966.79		1.36866			4.61259	3964.1		0.996621			4.61259	6424.5		0.891326									4.87616	5421.26		0.510473			4.87616	2076.93		0.185992			4.87616	9860.35
4.74438	1924.22		0.575264			4.74438	5409.23		1.06246			4.74438	5240.45		1.80811			4.74438	3462.32		0.870467			4.74438	6441.75		0.893719									5.00795	4819.79		0.453838			5.00795	2054.67		0.183998			5.00795	11426.1
4.87616	1539.61		0.460282			4.87616	4942.92		0.970869			4.87616	3537.52		1.22055			4.87616	2864.78		0.720239			4.87616	5959.05		0.82675									5.13974	4170.21		0.392672			5.13974	3292.89		0.294882			5.13974	9965.16
5.00795	1934.9		0.578457			5.00795	4323.56		0.849216			5.00795	3519.24		1.21424			5.00795	2029.91		0.510343			5.00795	5004.56		0.694326									5.27153	4078.84		0.384069			5.27153	2621.31		0.234741			5.27153	6931.91
5.13974	2361.95		0.706128			5.13974	4079.83		0.801344			5.13974	2539.59		0.876235			5.13974	2744.73		0.690059			5.13974	4187.35		0.580947									5.40332	4043.91		0.38078			5.40332	2285.79		0.204695			5.40332	6550.14
5.27153	2331.5		0.697023			5.27153	4589.69		0.90149			5.27153	2433.97		0.839791			5.27153	1949.5		0.490128			5.27153	3736.5		0.518397									5.53511	3573.58		0.336493			5.53511	3413.98		0.305726			5.53511	5201.06
5.40332	2062.97		0.616746			5.40332	3294.06		0.647007			5.40332	1806.3		0.623228			5.40332	2079.68		0.522857			5.40332	3483.67		0.483319									5.66689	3729.82		0.351205			5.66689	4259.85		0.381474			5.66689	4765.35
5.53511	3396.59		1.01544			5.53511	2810.66		0.552058			5.53511	2296.08		0.792215			5.53511	2681.21		0.674088			5.53511	4618.75		0.640799									5.79868	3295.81		0.310338			5.79868	3996.63		0.357903			5.79868	5547.43
5.66689	1896.49		0.566974			5.66689	2504.33		0.491891			5.66689	2545.47		0.878263			5.66689	2361.2		0.593634			5.66689	3736.93		0.518456									5.93047	4032.67		0.379722			5.93047	2449.09		0.219319			5.93047	4483.88
5.79868	2534.81		0.757805			5.79868	3569.49		0.701105			5.79868	2661.17		0.918183			5.79868	2143.81		0.53898			5.79868	3819.28		0.529882									6.06226	3655.11		0.34417			6.06226	2709.45		0.242635			6.06226	3254.02
5.93047	2813.69		0.84118			5.93047	3406.97		0.669184			5.93047	1749.69		0.603695			5.93047	1524.04		0.383162			5.93047	3923.25		0.544306									6.19405	2437.65		0.229532			6.19405	3197.41		0.286331			6.19405	3532.35
6.06226	2254.54		0.674017			6.06226	3394.24		0.666684			6.06226	2084.68		0.719275			6.06226	1351.3		0.339733			6.06226	2725.93		0.378192									6.32583	2784		0.262145			6.32583	3230.67		0.28931			6.32583	3734.47
6.19405	2709.29		0.809967			6.19405	3798.73		0.746131			6.19405	1969.45		0.679518			6.19405	1392.38		0.350061			6.19405	2978.41		0.41322									6.45762	3050.86		0.287273			6.45762	3593.22		0.321777			6.45762	4580.21
6.32583	1863.45		0.557097			6.32583	3719.05		0.730481			6.32583	1670.12		0.576241			6.32583	2649.72		0.666172			6.32583	2570.28		0.356597									6.58941	2488.46		0.234316			6.58941	3500.34		0.313459			6.58941	6250.55
6.45762	2605.1		0.77882			6.45762	3947.14		0.775281			6.45762	1645.65		0.567797			6.45762	4400.32		1.10629			6.45762	3026.93		0.419952									6.7212	6319.19		0.595023			6.7212	2565.11		0.229708			6.7212	5153.24
6.58941	1643.57		0.491361			6.58941	4935.69		0.969448			6.58941	1795.38		0.619458			6.58941	3462.91		0.870618			6.58941	3062.75		0.424922									6.85299	3711.77		0.349505			6.85299	4249.44		0.380542			6.85299	4782.82
6.7212	758.894		0.226879			6.7212	5645.58		1.10888			6.7212	1709.48		0.589823			6.7212	2319.15		0.583062			6.7212	3084.72		0.42797									6.98478	3773.84		0.35535			6.98478	6028.14		0.539827			6.98478	5366.46
6.85299	1976.09		0.59077			6.85299	7022.33		1.3793			6.85299	1094.68		0.377696			6.85299	1954.36		0.49135			6.85299	3517.91		0.48807									7.11656	4634.52		0.436393			7.11656	8601.6		0.770284			7.11656	5709.84
6.98478	1388.13		0.414996			6.98478	5792.06		1.13765			6.98478	2034.84		0.70208			6.98478	1793.98		0.451027			6.98478	2359.69		0.32738									7.24835	5351.48		0.503902			7.24835	7324.49		0.655917			7.24835	5340.48
7.11656	1739.29		0.519977			7.11656	4499.77		0.883828			7.11656	3853.35		1.32952			7.11656	1829.16		0.459874			7.11656	2490.55		0.345535									7.38014	5300.45		0.499097			7.38014	5148.14		0.461022			7.38014	4552.72
7.24835	1725.7		0.515914			7.24835	5322.56		1.04544			7.24835	4215.38		1.45443			7.24835	1710.45		0.430027			7.24835	3155		0.43772									7.51193	4376.17		0.412066			7.51193	5163		0.462353			7.51193	4562.54
7.38014	1765.9		0.527931			7.38014	4425.18		0.869176			7.38014	2388.63		0.824149			7.38014	1688.59		0.424531			7.38014	3718.5		0.515899									7.64372	3947.9		0.37174			7.64372	8540.94		0.764851			7.64372	5502.03
7.51193	2026.16		0.605739			7.51193	3622.17		0.711453			7.51193	999.601		0.344892			7.51193	1802.56		0.453184			7.51193	4870.73		0.675758									7.77551	2614.7		0.246204			7.77551	4552.31		0.407664			7.77551	5284.42
7.64372	2123.11		0.634724			7.64372	5063.92		0.994635			7.64372	3134.7		1.08156			7.64372	2721.06		0.684106			7.64372	4150.11		0.57578									7.90729	2456.18		0.231277			7.90729	4581.66		0.410293			7.90729	4106.31
7.77551	1952.38		0.583683			7.77551	3259.64		0.640246			7.77551	3208.41		1.107			7.77551	2024.17		0.508899			7.77551	4043.77		0.561027									8.03908	2145.84		0.202055			8.03908	6205.25		0.555687			8.03908	3986
7.90729	1879.22		0.56181			7.90729	3236.92		0.635782			7.90729	2762.18		0.953032			7.90729	1524.97		0.383396			7.90729	4330		0.600738									8.17087	2722.5		0.256354
8.03908	1677.73		0.501573			8.03908	3244.25		0.637223			8.03908	2729.46		0.941746			8.03908	1877		0.4719
8.17087	1345.75		0.402325									8.17087	2683		0.925714																					max	10620.1					max	11166.8					max	11426.1
max	13482.3					max	17718.8					max	6691					max	10613.1					max	12001.8
																																				Repeat 2 - image 6						Repeat 2 - image 6						Repeat 2 - image 6
																																				Line 1						Line 2						Line 3
Repeat 2 - image 6						Repeat 2 - image 6						Repeat 2 - image 6						Repeat 2 - image 6						Repeat 2 - image 6
Line 1						Line 2						Line 3						Line 4						Line 5												Distance	Intensity		Intensity normalised to peak			Distance	Intensity		Intensity normalised to peak			Distance	Intensity
																																				0	7082		0.84855			0	4540		0.433408			0	4833
Distance	Intensity		Intensity normalised to peak			Distance	Intensity		Intensity normalised to peak			Distance	Intensity		Intensity normalised to peak			Distance	Intensity		Intensity normalised to peak			Distance	Intensity		Intensity normalised to peak									0.13179	4988.92		0.597762			0.13179	3594.9		0.343184			0.13179	4044.41
0	3031		0.816138			0	1647		0.728496			0	3377		1.21459			0	1776		0.171502			0	1495		0.334656									0.26358	5817.22		0.697007			0.26358	2427.05		0.231697			0.26358	4957.91
0.13179	1399.14		0.376738			0.13179	1719.48		0.760556			0.13179	1633.66		0.587571			0.13179	1774.64		0.171371			0.13179	399.493		0.0894265									0.39536	5008.78		0.600141			0.39536	5769.84		0.550814			0.39536	3822.72
0.26358	805.258		0.216827			0.26358	1512.99		0.66922			0.26358	2806.86		1.00953			0.26358	1582.43		0.15281			0.26358	1495.53		0.334775									0.52715	4532.51		0.543076			0.52715	3761.44		0.359084			0.52715	4158.55
0.39536	1676.64		0.451458			0.39536	2056.38		0.909572			0.39536	3018.36		1.0856			0.39536	1632.02		0.157598			0.39536	980.947		0.219585									0.65894	2965.56		0.355327			0.65894	3178.83		0.303465			0.65894	4138.42
0.52715	1218.27		0.328035			0.52715	1257.69		0.556297			0.52715	2383.01		0.857084			0.52715	2231.57		0.215495			0.52715	1202.95		0.26928									0.79073	2882.04		0.34532			0.79073	3601.44		0.343809			0.79073	3795.96
0.65894	2076.39		0.559096			0.65894	1391.28		0.615386			0.65894	2185.02		0.785875			0.65894	2258.64		0.218109			0.65894	1362.32		0.304955									0.92252	3554.07		0.425841			0.92252	4329.11		0.413276			0.92252	4402.73
0.79073	1430.76		0.385252			0.79073	1493.96		0.660804			0.79073	1455.91		0.523642			0.79073	2521.45		0.243487			0.79073	1212.43		0.271402									1.05431	2801.7		0.335694			1.05431	3649.87		0.348432			1.05431	4769.4
0.92252	2129.28		0.573336			0.92252	1396.32		0.617617			0.92252	1950.81		0.701638			0.92252	2496.38		0.241066			0.92252	1418.02		0.317424									1.18609	2839.9		0.340271			1.18609	2805.24		0.2678			1.18609	4267.84
1.05431	2930.25		0.789009			1.05431	1114.6		0.493007			1.05431	2110.92		0.759224			1.05431	3191.71		0.308211			1.05431	777.492		0.174042									1.31788	3346		0.400911			1.31788	2364		0.225678			1.31788	3138
1.18609	1894.74		0.510184			1.18609	1031.26		0.456144			1.18609	1530.47		0.550457			1.18609	4100.24		0.395945			1.18609	779.348		0.174457									1.44967	3695.14		0.442744			1.44967	2951.24		0.281738			1.44967	2718.31
1.31788	2615.89		0.704364			1.31788	1491.78		0.659839			1.31788	1572.43		0.56555			1.31788	3411.96		0.32948			1.31788	1209.62		0.270773									1.58146	4794.44		0.57446			1.58146	3001		0.286488			1.58146	3982.88
1.44967	1893.11		0.509746			1.44967	1533.88		0.67846			1.44967	1116.7		0.401639			1.44967	3207.87		0.309772			1.44967	1621.98		0.36308									1.71325	5229.28		0.626561			1.71325	2865.78		0.27358			1.71325	3000.48
1.58146	2326.08		0.626329			1.58146	1103		0.487876			1.58146	1457.59		0.524245			1.58146	2846.28		0.274855			1.58146	1806.72		0.404435									1.84504	4413.79		0.528851			1.84504	2754.02		0.262911			1.84504	2919.47
1.71325	2797.8		0.753346			1.71325	999.551		0.442118			1.71325	1754.67		0.631093			1.71325	2597.95		0.250874			1.71325	1199.21		0.268444									1.97682	3719.5		0.445663			1.97682	3522.5		0.336273			1.97682	3887.25
1.84504	2471.47		0.665477			1.84504	1401.35		0.61984			1.84504	2639.48		0.949328			1.84504	2787.37		0.269166			1.84504	991.743		0.222002									2.10861	3655.64		0.438012			2.10861	4057.45		0.387342			2.10861	4420.95
1.97682	1279		0.344388			1.97682	1283		0.567493			1.97682	2434.2		0.875495			1.97682	3463.18		0.334426			1.97682	1038.77		0.232528									2.2404	3761.87		0.450739			2.2404	4163.87		0.397501			2.2404	3445.7
2.10861	1723.52		0.464081			2.10861	903.311		0.39955			2.10861	1921.64		0.691146			2.10861	4967.27		0.479671			2.10861	1330.8		0.297898									2.37219	4072.84		0.487999			2.37219	4246.84		0.405422			2.37219	3135.76
2.2404	2637.47		0.710175			2.2404	976.207		0.431793			2.2404	1392.99		0.501009			2.2404	3825.62		0.369426			2.2404	1533.87		0.343357									2.50398	4153.85		0.497705			2.50398	4077.14		0.389221			2.50398	3937.1
2.37219	2717.68		0.731772			2.37219	769.44		0.340336			2.37219	1734.5		0.623839			2.37219	4029.26		0.389091			2.37219	1982.51		0.443785									2.63576	3360.67		0.402668			2.63576	3995.33		0.381412			2.63576	3683.67
2.50398	2532.52		0.681915			2.50398	794.522		0.351431			2.50398	1554.04		0.558935			2.50398	2875.39		0.277666			2.50398	1448.18		0.324176									2.76755	3225.38		0.386458			2.76755	5108.66		0.487695			2.76755	3046
2.63576	2924.33		0.787416			2.63576	1603.78		0.709378			2.63576	1316.99		0.473676			2.63576	4789.78		0.462531			2.63576	1369.68		0.306602									2.89934	4773.26		0.571922			2.89934	3843.27		0.366895			2.89934	3062.88
2.76755	3468.76		0.934011			2.76755	1754.28		0.775948			2.76755	1530.71		0.550542			2.76755	4977.73		0.480681			2.76755	2162.54		0.484084									3.03113	5449.45		0.652942			3.03113	3972.38		0.379221			3.03113	4014.58
2.89934	4449.19		1.198			2.89934	1661.42		0.734875			2.89934	1606.32		0.577736			2.89934	5951.72		0.574735			2.89934	2113.45		0.473096									3.16292	5650.8		0.677067			3.16292	4515.52		0.431071			3.16292	5673.96
3.03113	3881		1.04501			3.03113	1357.27		0.600344			3.03113	1759.11		0.63269			3.03113	4911.24		0.47426			3.03113	2758.48		0.617485									3.29471	4575.33		0.548207			3.29471	5323.39		0.508194			3.29471	6915.92
3.16292	3062.44		0.824604			3.16292	1891.52		0.836651			3.16292	1870.59		0.672785			3.16292	5603.2		0.54108			3.16292	3040.26		0.680563									3.42649	4941.52		0.592082			3.42649	8345.49		0.796696			3.42649	5777.8
3.29471	3713.83		1			3.29471	1862.17		0.823668			3.29471	1660.95		0.597386			3.29471	4393.19		0.424234			3.29471	3051.22		0.683016									3.55828	6091.68		0.729892			3.55828	9197.76		0.878058			3.55828	3531.66
3.42649	3845.77		1.03553			3.42649	1633.02		0.722312			3.42649	1026.93		0.369353			3.42649	5872.51		0.567086			3.42649	3831.82		0.857752									3.69007	5318.11		0.637205			3.69007	9900.73		0.945166			3.69007	3536.15
3.55828	4009.84		1.0797			3.55828	2386.1		1.05541			3.55828	1354.24		0.487075			3.55828	9404.03		0.908113			3.55828	4467.28		1									3.82186	5853.5		0.701353			3.82186	10475.1		1	FWHM	0.92251	3.82186	5003.05
3.69007	7688.77		2.07031			3.69007	2260.82		1			3.69007	2452.9		0.882221			3.69007	10812.6		1.04413			3.69007	6369.64		1.42584									3.95365	8346		1	FWHM	1.58146	3.95365	8277		0.790158			3.95365	5455
3.82186	8592.5		2.31365	FWHM	1.14286	3.82186	1454.36		0.643288			3.82186	2674.2		0.961817			3.82186	12598.3		1.21657			3.82186	8265.47		1.85022									4.08543	7342.15		0.879721			4.08543	6702.16		0.639817			4.08543	7941.29
3.95365	8455		2.27662			3.95365	2597		1.1487			3.95365	2780.36		1			3.95365	10318.5		0.996417			3.95365	8163.52		1.8274	FWHM	1.05431							4.21722	7865.88		0.942473			4.21722	5909.37		0.564134			4.21722	6952.64
4.08543	5658.83		1.52372			4.08543	3280.5		1.45102			4.08543	3301.29		1.18736			4.08543	10355.6		1			4.08543	8395.06		1.87923									4.34901	7031.88		0.842545			4.34901	5027.98		0.479993			4.34901	5628.16
4.21722	6036.04		1.62529			4.21722	6917.79		3.05985	FWHM	0.65894	4.21722	5699.06		2.04975			4.21722	11810.3		1.14048			4.21722	7507.62		1.68058									4.4808	5681.81		0.680782			4.4808	3618.95		0.34548			4.4808	4320.08
4.34901	4260.78		1.14727			4.34901	6784.28		3.0008			4.34901	5877.37		2.11388			4.34901	11655		1.12548			4.34901	6132.87		1.37284									4.61259	3635.72		0.435624			4.61259	3909.11		0.373181			4.61259	4616.33
4.4808	3674.3		0.989356			4.4808	5584.97		2.47033			4.4808	6894.24		2.47962	FWHM	1.125	4.4808	12385.4		1.19601			4.4808	6204.56		1.38889									4.74438	3843.16		0.460479			4.74438	4424.76		0.422407			4.74438	4817
4.61259	2331.11		0.627683			4.61259	6544.94		2.89494			4.61259	5065.24		1.82179			4.61259	13625		1.31571	FWHM	1.58146	4.61259	5322.2		1.19137									4.87616	3337.05		0.399838			4.87616	4705.77		0.449233			4.87616	4476.93
4.74438	2192		0.590226			4.74438	5192.64		2.29679			4.74438	3755.16		1.3506			4.74438	10953.9		1.05778			4.74438	3336.86		0.746956									5.00795	3584.04		0.429433			5.00795	4571.86		0.43645			5.00795	5900.96
4.87616	1898.88		0.5113			4.87616	4691.46		2.07511			4.87616	2907.5		1.04573			4.87616	9431.56		0.910771			4.87616	2838.08		0.635304									5.13974	3393.92		0.406652			5.13974	3923.8		0.374583			5.13974	4478.13
5.00795	1733.54		0.46678			5.00795	3028.58		1.33959			5.00795	1557.27		0.560094			5.00795	8094.35		0.781642			5.00795	2811.6		0.629376									5.27153	2625.78		0.314615			5.27153	4509.67		0.430512			5.27153	5259.67
5.13974	1526.14		0.410934			5.13974	2837.48		1.25507			5.13974	1666.01		0.599206			5.13974	7294.43		0.704396			5.13974	2499.39		0.559488									5.40332	3343.46		0.400607			5.40332	3289.78		0.314056			5.40332	7040.76
5.27153	1628		0.438361			5.27153	2429.78		1.07473			5.27153	1950.1		0.701384			5.27153	6114.02		0.590408			5.27153	1682.49		0.376626									5.53511	2901.88		0.347697			5.53511	3832.76		0.365892			5.53511	3871.36
5.40332	2039.61		0.549192			5.40332	2328.03		1.02973			5.40332	1539.31		0.553637			5.40332	6160.72		0.594917			5.40332	1538.39		0.344369									5.66689	2655.13		0.318132			5.66689	6167.76		0.588801			5.66689	4104.32
5.53511	1439.12		0.387503			5.53511	2313.28		1.0232			5.53511	1736.11		0.624418			5.53511	4726.63		0.456433			5.53511	1819.69		0.407337									5.79868	2244.01		0.268872			5.79868	6507.72		0.621255			5.79868	4615.27
5.66689	887.667		0.239016			5.66689	2322.26		1.02718			5.66689	1262.57		0.454103			5.66689	4439.77		0.428732			5.66689	2188.86		0.489976									5.93047	1525		0.182722			5.93047	5050.5		0.482143			5.93047	4549
5.79868	1047.46		0.282042			5.79868	1739.44		0.769386			5.79868	1635.11		0.588091			5.79868	4791.52		0.462699			5.79868	1284.96		0.287639									6.06226	2466.75		0.295561			6.06226	4617.84		0.440839			6.06226	4501.16
5.93047	1061.5		0.285823			5.93047	1846		0.816517			5.93047	1815.8		0.653078			5.93047	4018.24		0.388027			5.93047	1555.39		0.348175									6.19405	2856.51		0.342261			6.19405	4312.34		0.411674			6.19405	4076.63
6.06226	916.884		0.246883			6.06226	1821.66		0.805752			6.06226	1469.7		0.528601			6.06226	4914.1		0.474536			6.06226	1921.33		0.43009									6.32583	2623.64		0.314359			6.32583	4215.44		0.402424			6.32583	4440.72
6.19405	1165.71		0.313884			6.19405	1566.04		0.692687			6.19405	1382.85		0.497362			6.19405	5092.56		0.49177			6.19405	1902.94		0.425974									6.45762	2195.26		0.263031			6.45762	4840.52		0.462097			6.45762	6748.01
6.32583	1072.32		0.288737			6.32583	2146.76		0.949548			6.32583	1855.3		0.667288			6.32583	6911.18		0.667387			6.32583	1249.77		0.27976									6.58941	2425.11		0.290572			6.58941	4111.78		0.392528			6.58941	7928
6.45762	737.333		0.198537			6.45762	2351.89		1.04028			6.45762	2171.46		0.780998			6.45762	6257.41		0.604255			6.45762	2164.7		0.484568									6.7212	2477.52		0.296851			6.7212	3906.3		0.372912			6.7212	5209.55
6.58941	606.778		0.163383			6.58941	1630.11		0.721026			6.58941	2080.29		0.748207			6.58941	4811.97		0.464674			6.58941	2258.09		0.505474									6.85299	2411.72		0.288967			6.85299	3533.88		0.337359			6.85299	5520.67
6.7212	605.84		0.163131			6.7212	1352.8		0.598366			6.7212	2699.72		0.970994			6.7212	5432.32		0.524579			6.7212	1607.01		0.359729									6.98478	3122.79		0.374166			6.98478	4073.65		0.388888			6.98478	5488.23
6.85299	907.382		0.244325			6.85299	2037.43		0.901189			6.85299	3192.38		1.14819			6.85299	5546.09		0.535566			6.85299	2471.8		0.553312									7.11656	1572.48		0.188411			7.11656	4681.32		0.446899			7.11656	5064.92
6.98478	1002.66		0.269979			6.98478	1421.91		0.628935			6.98478	3231.77		1.16235			6.98478	5297.16		0.511527			6.98478	3030.91		0.678468									7.24835	2333.78		0.279628			7.24835	3806.67		0.363401			7.24835	4074.92
7.11656	1421.2		0.382677			7.11656	1746.52		0.772515			7.11656	3483.18		1.25278			7.11656	5213.31		0.50343			7.11656	2645.39		0.59217									7.38014	1987.82		0.238177			7.38014	5347.18		0.510465			7.38014	4012.09
7.24835	1546.11		0.416311			7.24835	837.556		0.370465			7.24835	3964.75		1.42598			7.24835	5273.68		0.50926			7.24835	2528.33		0.565966									7.51193	2473.54		0.296374			7.51193	4022.94		0.384047			7.51193	3812.38
7.38014	1535.81		0.413539			7.38014	1118.01		0.494516			7.38014	3942.72		1.41806			7.38014	5293		0.511125			7.38014	862.735		0.193123									7.64372	2220.9		0.266103			7.64372	3509.35		0.335017			7.64372	4198.01
7.51193	490.28		0.132015			7.51193	766.8		0.339169			7.51193	4812.47		1.73088			7.51193	4658.81		0.449884			7.51193	1610.74		0.360563									7.77551	2000.04		0.239641			7.77551	3763.86		0.359314			7.77551	2558.9
7.64372	488.751		0.131603			7.64372	2245.17		0.993076			7.64372	5797.38		2.08511			7.64372	4470.85		0.431734			7.64372	1157.78		0.25917									7.90729	2560		0.306734			7.90729	3012		0.287539			7.90729	4513
7.77551	492.958		0.132736			7.77551	1103.14		0.487937			7.77551	4097.8		1.47383			7.77551	3673.18		0.354705			7.77551	1459.66		0.326745
7.90729	720		0.19387			7.90729	1721		0.761228			7.90729	2303.29		0.828412			7.90729	3679.15		0.355282			7.90729	1280.81		0.286708
												8.03908	1845.25		0.663672			8.03908	5196		0.501758			8.03908	805		0.180199									max	8346					max	10475.1					max	7941.29
max	8592.5					max	6917.79					max	6894.24					max	13625					max	8395.06
																																				Repeat 2 - image 7						Repeat 2 - image 7						Repeat 2 - image 7
																																				Line 1						Line 2						Line 3
Repeat 2 - image 7						Repeat 2 - image 7						Repeat 2 - image 7						Repeat 2 - image 6						Repeat 2 - image 7
Line 1						Line 2						Line 3						Line 4						Line 5												Distance	Intensity		Intensity normalised to peak			Distance	Intensity		Intensity normalised to peak			Distance	Intensity
																																				0	4033		0.601631			0	5788		0.499068			0	5836
Distance	Intensity		Intensity normalised to peak			Distance	Intensity		Intensity normalised to peak			Distance	Intensity		Intensity normalised to peak			Distance	Intensity		Intensity normalised to peak			Distance	Intensity		Intensity normalised to peak									0.13179	4195.26		0.625837			0.13179	4898.48		0.42237			0.13179	6020.68
0	920.5		0.184576			0	659.625		0.218331			0	3861		0.44005			0	3042		0.40539			0	889		0.359618									0.26358	5476.44		0.81696			0.26358	5481.63		0.472651			0.26358	4890.96
0.13179	1333.83		0.267456			0.13179	472.256		0.156313			0.13179	3386.54		0.385974			0.13179	2661.45		0.354676			0.13179	1309.73		0.529813									0.39536	4590.26		0.684761			0.39536	6158.8		0.53104			0.39536	4288.45
0.26358	893.767		0.179215			0.26358	879.044		0.290957			0.26358	3573.66		0.4073			0.26358	1874.1		0.249751			0.26358	1339.53		0.541866									0.52715	3860.25		0.575861			0.52715	5079.62		0.437988			0.52715	4736.42
0.39536	1794.3		0.359787			0.39536	1040.4		0.344364			0.39536	3118.18		0.355389			0.39536	1637.8		0.21826			0.39536	1192.2		0.48227									0.65894	3172.87		0.47332			0.65894	4283.11		0.369309			0.65894	6582.44
0.52715	1586.1		0.318039			0.52715	886.826		0.293533			0.52715	3602.61		0.410601			0.52715	1758.12		0.234294			0.52715	845.075		0.341849									0.79073	2910.91		0.43424			0.79073	4710		0.406118			0.79073	7113.88
0.65894	1751.83		0.351272			0.65894	1453.91		0.481235			0.65894	3816.28		0.434953			0.65894	2909.42		0.387722			0.65894	941.174		0.380723									0.92252	2738.86		0.408575			0.92252	4178.15		0.360259			0.92252	7199.08
0.79073	1614.3		0.323694			0.79073	2380.42		0.787901			0.79073	4206.4		0.479416			0.79073	2698.75		0.359647			0.79073	974.16		0.394067									1.05431	2661.59		0.397049			1.05431	4461.41		0.384683			1.05431	5194.56
0.92252	1267.7		0.254195			0.92252	1358.14		0.449536			0.92252	3665.65		0.417785			0.92252	2542.18		0.338782			0.92252	687.399		0.278066									1.18609	3808.14		0.568088			1.18609	3243.49		0.279668			1.18609	5399.61
1.05431	1446.32		0.290011			1.05431	1327.95		0.439542			1.05431	4001.81		0.456098			1.05431	3175.23		0.423145			1.05431	1249.04		0.505263									1.31788	3198.14		0.47709			1.31788	3686.35		0.317854			1.31788	5682.41
1.18609	1094.6		0.219486			1.18609	1327.87		0.439514			1.18609	3351.43		0.381973			1.18609	2788.95		0.371668			1.18609	1249.04		0.505262									1.44967	3859.9		0.575809			1.44967	2458.55		0.211988			1.44967	6160.97
1.31788	1904.75		0.381934			1.31788	1360.22		0.450222			1.31788	3190.01		0.363575			1.31788	2275		0.303176			1.31788	1338.9		0.541611									1.58146	3898.91		0.581629			1.58146	2511.59		0.216561			1.58146	6350.52
1.44967	2205.5		0.442239			1.44967	937.942		0.310452			1.44967	4178.9		0.476282			1.44967	2168.88		0.289035			1.44967	1136.36		0.45968									1.71325	6627.12		0.988615			1.71325	3378.05		0.291271			1.71325	6290.9
1.58146	1883.5		0.377673			1.58146	819.849		0.271364			1.58146	4576.79		0.521631			1.58146	1980.45		0.263923			1.58146	1327.28		0.536909									1.84504	5242.34		0.782036			1.84504	2924.18		0.252137			1.84504	5207.33
1.71325	2981.63		0.597867			1.71325	977.397		0.323511			1.71325	3865.99		0.440619			1.71325	1759.68		0.234503			1.71325	1417.4		0.573366									1.97682	3873.61		0.577853			1.97682	3728.3		0.321471			1.97682	5181.68
1.84504	2017.62		0.404566			1.84504	1369.97		0.453452			1.84504	4210.66		0.479902			1.84504	2698.7		0.35964			1.84504	1696.16		0.686128									2.10861	3578.77		0.53387			2.10861	3343.51		0.288293			2.10861	4337.96
1.97682	2145.5		0.430208			1.97682	1998.38		0.66145			1.97682	5140.43		0.585871			1.97682	3171.5		0.422648			1.97682	1239.6		0.501443									2.2404	2939.16		0.438456			2.2404	3177.95		0.274018			2.2404	5222.13
2.10861	1835.7		0.368088			2.10861	1945.41		0.643915			2.10861	4269.07		0.486559			2.10861	2971.22		0.395957			2.10861	1050.13		0.424798									2.37219	3857.38		0.575433			2.37219	4057.55		0.34986			2.37219	5959.27
2.2404	1420.83		0.284901			2.2404	1695.59		0.561228			2.2404	2640.07		0.300897			2.2404	2944.15		0.39235			2.2404	1266.73		0.512417									2.50398	6703.44		1	FWHM	0.39536	2.50398	5136.9		0.442927			2.50398	7322.4
2.37219	1777		0.356318			2.37219	2230.89		0.738408			2.37219	2516.07		0.286764			2.37219	2418.85		0.322346			2.37219	1815.36		0.734348									2.63576	6151.48		0.91766			2.63576	4912.95		0.423617			2.63576	5608.58
2.50398	2488.37		0.498959			2.50398	2211.11		0.731863			2.50398	4495.77		0.512397			2.50398	2488.17		0.331584			2.50398	1599.28		0.646941									2.76755	4148.1		0.618802			2.76755	4546.86		0.392051			2.76755	3717.18
2.63576	1976.25		0.396271			2.63576	1803.4		0.596914			2.63576	3903.57		0.444902			2.63576	3930.92		0.523851			2.63576	1702.11		0.688538									2.89934	3110.29		0.463984			2.89934	5819.39		0.501775			2.89934	5579.23
2.76755	3032.9		0.608147			2.76755	2585.33		0.855725			2.76755	3488.94		0.397645			2.76755	3451.85		0.460009			2.76755	2095.84		0.84781									3.03113	5363.99		0.800184			3.03113	6410.94		0.552781			3.03113	8186.18
2.89934	2247.22		0.450604			2.89934	2400.72		0.79462			2.89934	4425.88		0.504431			2.89934	2439.03		0.325036			2.89934	1684.27		0.681321									3.16292	6540.24		0.975654			3.16292	5514.87		0.475517			3.16292	10566.6
3.03113	2851.33		0.57174			3.03113	2900.67		0.9601			3.03113	4413.83		0.503058			3.03113	4660.53		0.621083			3.03113	1955.06		0.790859									3.29471	5069.22		0.756212			3.29471	5057.17		0.436053			3.29471	15984
3.16292	3371.8		0.676102			3.16292	3599.76		1.19149			3.16292	5750.76		0.655432			3.16292	5692.2		0.758567			3.16292	1755.76		0.71024									3.42649	4986.71		0.743902			3.42649	4944.5		0.426337			3.42649	19726.6
3.29471	4124.83		0.827098			3.29471	3021.21		1			3.29471	6891.3		0.785423			3.29471	6240		0.831569			3.29471	1674.47		0.677357									3.55828	5790.04		0.863742			3.55828	6528.55		0.562922			3.55828	15969.7
3.42649	4987.12		1			3.42649	3704.28		1.22609			3.42649	7544.64		0.859885			3.42649	7503.88		1			3.42649	1868.18		0.755716									3.69007	4026.32		0.600634			3.69007	9631.65		0.830486			3.69007	13150.5
3.55828	5015.5		1.00569			3.55828	5179.99		1.71454			3.55828	8774		1			3.55828	9240.45		1.23142			3.55828	2652.49		1.07298									3.82186	4195.11		0.625815			3.82186	11597.6		1	FWHM	0.92252	3.82186	13772.1
3.69007	9552.92		1.91552			3.69007	4944.98		1.63675			3.69007	13439.7		1.53176			3.69007	10242.8		1.365			3.69007	2335.9		0.944916									3.95365	5691.03		0.848972			3.95365	9486.85		0.818001			3.95365	15892.7
3.82186	11208		2.24739	FWHM	0.39536	3.82186	5549.26		1.83677	FWHM	1.18609	3.82186	13060.5		1.48855			3.82186	10031.7		1.33686			3.82186	1677.64		0.678639									4.08543	5428.91		0.80987			4.08543	9509.59		0.819961			4.08543	13286.1
3.95365	11621.2		2.33025			3.95365	4709.54		1.55882			3.95365	12348.4		1.40738	FWHM	1.05431	3.95365	10634.2		1.41717	FWHM	1.31788	3.95365	2472.07		1									4.21722	6598.1		0.984286			4.21722	7920.03		0.682902			4.21722	11457
4.08543	9676.2		1.94024			4.08543	4460.32		1.47633			4.08543	14400.2		1.64124			4.08543	9321.45		1.24222			4.08543	3135.05		1.26819									4.34901	5462.81		0.814927			4.34901	6989.57		0.602673			4.34901	8387.08
4.21722	5704.23		1.14379			4.21722	3430.29		1.1354			4.21722	12318		1.40392			4.21722	7238.18		0.964592			4.21722	4498.05		1.81955									4.4808	3989.19		0.595096			4.4808	6681.12		0.576077			4.4808	7636.95
4.34901	4629		0.928192			4.34901	2570.27		0.85074			4.34901	10811.6		1.23223			4.34901	7071.3		0.942352			4.34901	9008.04		3.64393									4.61259	3773.05		0.562853			4.61259	5762.53		0.496872			4.61259	6969.45
4.4808	3762.58		0.754461			4.4808	2840.78		0.940276			4.4808	8092.82		0.922364			4.4808	6220.12		0.82892			4.4808	9214.79		3.72756	FWHM	0.39537							4.74438	4661.94		0.695455			4.74438	4605.57		0.397114			4.74438	6668.18
4.61259	3157.5		0.633131			4.61259	2335.41		0.773004			4.61259	6722.24		0.766155			4.61259	5193.42		0.692097			4.61259	6420.47		2.5972									4.87616	3821.16		0.570029			4.87616	5970.59		0.514812			4.87616	5619.71
4.74438	2392.55		0.479746			4.74438	2446.29		0.809705			4.74438	5367.01		0.611695			4.74438	3754.35		0.500321			4.74438	5457.58		2.2077									5.00795	4750.21		0.708623			5.00795	4777.6		0.411947			5.00795	5657.73
4.87616	2052.07		0.411474			4.87616	1543.26		0.510809			4.87616	4324.94		0.492926			4.87616	2091.93		0.27878			4.87616	4035.53		1.63245									5.13974	4921.33		0.73415			5.13974	4037.83		0.34816			5.13974	7020.45
5.00795	1678.97		0.336661			5.00795	1730.14		0.572665			5.00795	4484.85		0.511152			5.00795	3404.67		0.453721			5.00795	3389.8		1.37124									5.27153	4928.6		0.735235			5.27153	3965.15		0.341894			5.27153	6510.67
5.13974	1582.2		0.317257			5.13974	2504.55		0.828989			5.13974	5522.61		0.629429			5.13974	4054.85		0.540367			5.13974	3000.99		1.21396									5.40332	4221.95		0.629818			5.40332	4251.87		0.366616			5.40332	4459.03
5.27153	1275.92		0.255843			5.27153	2347.55		0.777023			5.27153	4189.81		0.477525			5.27153	3179.17		0.42367			5.27153	2987.68		1.20858									5.53511	2107.05		0.314324			5.53511	5070.18		0.437174			5.53511	4318.42
5.40332	1752.57		0.351419			5.40332	1887.18		0.624644			5.40332	3299.43		0.376046			5.40332	3101.2		0.413279			5.40332	2658.32		1.07534									5.66689	2289.33		0.341516			5.66689	3491.14		0.301022			5.66689	4801.02
5.53511	1171.85		0.234975			5.53511	2001.05		0.662331			5.53511	3107.74		0.354199			5.53511	3543.85		0.472269			5.53511	2044.49		0.827034									5.79868	2523.74		0.376484			5.79868	4025.63		0.347109			5.79868	4150.66
5.66689	1276.47		0.255953			5.66689	1496.49		0.495328			5.66689	3417.54		0.389508			5.66689	3410.78		0.454536			5.66689	1254.53		0.507481									5.93047	1862.95		0.27791			5.93047	4070.33		0.350963			5.93047	5516
5.79868	1578.78		0.316572			5.79868	2153.82		0.712898			5.79868	3524.37		0.401684			5.79868	2678.02		0.356884			5.79868	2137.69		0.864737									6.06226	3268.23		0.487544			6.06226	2970.59		0.256138			6.06226	3966.84
5.93047	1691.5		0.339174			5.93047	1770.83		0.586131			5.93047	2950.56		0.336284			5.93047	2379.75		0.317136			5.93047	1721.44		0.696356									6.19405	1736.9		0.259106			6.19405	3522.52		0.303728			6.19405	3946.48
6.06226	1707		0.342282			6.06226	2125.77		0.703616			6.06226	2370.1		0.270127			6.06226	2610.15		0.34784			6.06226	1610.79		0.651597									6.32583	1346.53		0.200872			6.32583	3110.48		0.2682			6.32583	3451.26
6.19405	1646.27		0.330104			6.19405	1576.25		0.521726			6.19405	2767.89		0.315465			6.19405	2786.92		0.371397			6.19405	1097.26		0.443863									6.45762	1527.52		0.227871			6.45762	3787.75		0.326597			6.45762	3705.45
6.32583	1157.5		0.232098			6.32583	1421.54		0.470519			6.32583	1964.82		0.223937			6.32583	2781.7		0.370701			6.32583	1036.23		0.419175									6.58941	1309.71		0.195379			6.58941	2559.46		0.220689			6.58941	2793.03
6.45762	425.1		0.0852396			6.45762	1242.14		0.411139			6.45762	2312.04		0.26351			6.45762	3306.98		0.440703			6.45762	1803.38		0.7295									6.7212	1992.78		0.297277			6.7212	1921.7		0.165698			6.7212	2142.34
6.58941	651.667		0.13067			6.58941	1775.01		0.587514			6.58941	2559.29		0.29169			6.58941	4290.92		0.571826			6.58941	1614.03		0.652907									6.85299	1766.57		0.263531			6.85299	2374.2		0.204714			6.85299	2668.79
6.7212	866.6		0.173768			6.7212	1660.77		0.549704			6.7212	2212.01		0.25211			6.7212	3293.15		0.438859			6.7212	1416.57		0.573028									6.98478	2325.68		0.346938			6.98478	3057.95		0.263671			6.98478	2988.23
6.85299	804.4		0.161296			6.85299	1887.56		0.624768			6.85299	2613.14		0.297827			6.85299	4012.72		0.534752			6.85299	1233.46		0.498961									7.11656	2198.5		0.327966			7.11656	4480.34		0.386316			7.11656	2956.29
6.98478	650.033		0.130342			6.98478	1579.65		0.522851			6.98478	2769.71		0.315673			6.98478	4928.15		0.656747			6.98478	1344.23		0.543766									7.24835	3759.88		0.560888			7.24835	5455.8		0.470424			7.24835	4051.11
7.11656	547.05		0.109693			7.11656	1361.42		0.450619			7.11656	3886.42		0.442948			7.11656	3747.75		0.499441			7.11656	1512.07		0.611662									7.38014	3209.89		0.478841			7.38014	4564.77		0.393596			7.38014	5636.08
7.24835	976.833		0.195871			7.24835	1529.19		0.50615			7.24835	3315.42		0.377868			7.24835	4851.5		0.646532			7.24835	846.669		0.342494									7.51193	2661.43		0.397024			7.51193	2893.22		0.249467			7.51193	5064.87
7.38014	1305.77		0.261828			7.38014	1770.78		0.586114			7.38014	2305.24		0.262735			7.38014	4972.48		0.662655			7.38014	1384.48		0.56005									7.64372	2384.53		0.355717			7.64372	2083.37		0.179638			7.64372	5247.49
7.51193	831		0.166629			7.51193	1692.31		0.560143			7.51193	2144.25		0.244387			7.51193	4223.65		0.562862			7.51193	1811.47		0.732774									7.77551	2184.9		0.325936			7.77551	2356.7		0.203206			7.77551	2838.2
7.64372	1048.12		0.210165			7.64372	1620.48		0.536367			7.64372	2411.77		0.274876			7.64372	4994.28		0.66556			7.64372	1716.57		0.694387									7.90729	2514.98		0.375178			7.90729	2268.28		0.195582			7.90729	2699.68
7.77551	814.167		0.163254			7.77551	2290.11		0.758009			7.77551	1533.21		0.174744			7.77551	5202.47		0.693303			7.77551	1448.14		0.585801									8.03908	2476.75		0.369474			8.03908	2581.75		0.22261			8.03908	2966.75
7.90729	872.25		0.174901			7.90729	1463.59		0.484438			7.90729	2668.85		0.304177			7.90729	4535.25		0.604387			7.90729	1662.7		0.672594
						8.03908	887.5		0.293756			8.03908	2993		0.341121									8.03908	2550		1.03152									max	6703.44					max	11597.6					max	19726.6
max	11621.2					max	5549.26					max	14400.2					max	10634.2					max	9214.79
																																				Repeat 2 - image 8						Repeat 2 - image 8						Repeat 2 - image 8
																																				Line 1						Line 2						Line 3
Repeat 2 - image 8						Repeat 2 - image 8						Repeat 2 - image 8						Repeat 2 - image 8						Repeat 2 - image 8												Distance	Intensity		Intensity normalised to peak			Distance	Intensity		Intensity normalised to peak			Distance	Intensity
Line 1						Line 2						Line 3						Line 4						Line 5												0	3603		0.478235			0	3970.75		0.852358			0	4131
																																				0.13179	3006.73		0.399091			0.13179	3438.65		0.738137			0.13179	3958.27
Distance	Intensity		Intensity normalised to peak			Distance	Intensity		Intensity normalised to peak			Distance	Intensity		Intensity normalised to peak			Distance	Intensity		Intensity normalised to peak			Distance	Intensity		Intensity normalised to peak									0.26358	3145.72		0.417539			0.26358	1919.38		0.412013			0.26358	2708.8
0	2102		0.385986			0	3413		0.592642			0	1357		0.341349			0	3354		0.383084			0	2921.25		0.554139									0.39536	2973.08		0.394624			0.39536	2104.06		0.451656			0.39536	3253.36
0.13179	1969.97		0.361741			0.13179	1992.2		0.345931			0.13179	848		0.213312			0.13179	5526.22		0.631189			0.13179	3263.19		0.619003									0.52715	3005.44		0.398919			0.52715	2663.71		0.571789			0.52715	3881.15
0.26358	2205.16		0.404928			0.26358	2920.24		0.507078			0.26358	1315.96		0.331026			0.26358	5309.26		0.606409			0.26358	4030.43		0.764541									0.65894	2720.34		0.361077			0.65894	3496.65		0.750588			0.65894	4395.83
0.39536	1544.45		0.283604			0.39536	4357.08		0.756574			0.39536	1862.4		0.468481			0.39536	6138.52		0.701124			0.39536	4435.31		0.841344									0.79073	2154.07		0.285915			0.79073	2241.89		0.481243			0.79073	4037.04
0.52715	1245.73		0.228751			0.52715	4120.6		0.715511			0.52715	1626.88		0.409237			0.52715	6266.61		0.715754			0.52715	4878.53		0.925421									0.92252	2529.25		0.335713			0.92252	2521.29		0.541218			0.92252	3800.53
0.65894	1362.92		0.250269			0.65894	3413		0.592642			0.65894	2208		0.555416			0.65894	4692.11		0.535919			0.65894	5034.95		0.955091									1.05431	1654.11		0.219553			1.05431	3284.57		0.705063			1.05431	3710.12
0.79073	831.8		0.152742			0.79073	4308.32		0.748107			0.79073	1283.04		0.322745			0.79073	3989.16		0.45563			0.79073	4355.95		0.82629									1.18609	1457.69		0.193483			1.18609	2937.94		0.630655			1.18609	2502.48
0.92252	1240.68		0.227824			0.92252	4761.76		0.826844			0.92252	1594.8		0.401167			0.92252	3406.72		0.389105			0.92252	4292.1		0.814178									1.31788	3005.33		0.398904			1.31788	4307.3		0.924601			1.31788	3463
1.05431	1781.89		0.327204			1.05431	3312.68		0.575222			1.05431	1821.4		0.458168			1.05431	2943.12		0.336155			1.05431	4440.15		0.842262									1.44967	2556.22		0.339293			1.44967	4557.05		0.978213			1.44967	3436.93
1.18609	1448.7		0.266022			1.18609	2915.2		0.506203			1.18609	1803.88		0.453761			1.18609	4080.97		0.466117			1.18609	2958.62		0.561227									1.58146	2879.5		0.382203			1.58146	3740.26		0.80288			1.58146	3419.52
1.31788	1267.89		0.23282			1.31788	2789		0.484289			1.31788	1849		0.46511			1.31788	4157.04		0.474805			1.31788	3658.32		0.693957									1.71325	2966.73		0.393781			1.71325	3327.48		0.714274			1.71325	3473.91
1.44967	1945.49		0.357247			1.44967	2300.44		0.399454			1.44967	1289.04		0.324254			1.44967	4176.08		0.47698			1.44967	2672.67		0.506985									1.84504	3364.81		0.446619			1.84504	2359.19		0.506422			1.84504	3971.31
1.58146	1210.6		0.2223			1.58146	2533.6		0.439941			1.58146	1175.76		0.295759			1.58146	5580.23		0.637357			1.58146	2752.98		0.522219									1.97682	3271.36		0.434215			1.97682	1851.03		0.397342			1.97682	4030
1.71325	1078.16		0.19798			1.71325	3107.96		0.539674			1.71325	1389.72		0.34958			1.71325	6700.12		0.765269			1.71325	1710.55		0.324479									2.10861	1766.09		0.234418			2.10861	2084.51		0.44746			2.10861	4024.75
1.84504	1134.98		0.208413			1.84504	2598.8		0.451262			1.84504	1427.52		0.359088			1.84504	4976.22		0.568369			1.84504	2405.42		0.456289									2.2404	3117.62		0.413809			2.2404	2014.17		0.43236			2.2404	2789.88
1.97682	1687		0.30978			1.97682	2683		0.465883			1.97682	777		0.195452			1.97682	4106.4		0.469022			1.97682	2275.89		0.43172									2.37219	3785.72		0.502487			2.37219	1829.69		0.39276			2.37219	2132.76
2.10861	1801.16		0.330742			2.10861	2831.16		0.49161			2.10861	1466.6		0.368919			2.10861	3524.63		0.402573			2.10861	2272.52		0.431079									2.50398	2785.96		0.369787			2.50398	2113.09		0.453595			2.50398	2220.71
2.2404	2295.04		0.421434			2.2404	1853.16		0.321787			2.2404	2318.2		0.583136			2.2404	3481.56		0.397653			2.2404	2274.69		0.431492									2.63576	3020.09		0.400864			2.63576	1834.1		0.393707			2.63576	2778.67
2.37219	1882.8		0.345734			2.37219	2049.16		0.355821			2.37219	1858.08		0.467394			2.37219	3467.45		0.396042			2.37219	2547.51		0.483244									2.76755	5609.38		0.744546			2.76755	1900.96		0.40806			2.76755	4173.1
2.50398	2514.71		0.46177			2.50398	2176.92		0.378006			2.50398	1868.2		0.46994			2.50398	3799.77		0.433999			2.50398	2708.55		0.513792									2.89934	5018.94		0.666176			2.89934	2058.06		0.441781			2.89934	4327.49
2.63576	2513.67		0.461579			2.63576	2333		0.405108			2.63576	2708		0.681189			2.63576	4854.1		0.554421			2.63576	2856.67		0.541888									3.03113	4232.74		0.561821			3.03113	2217.27		0.475957			3.03113	3697.15
2.76755	2288.1		0.420159			2.76755	2733.56		0.474662			2.76755	2301.92		0.579041			2.76755	4294.15		0.490465			2.76755	3162.38		0.599879									3.16292	3966.49		0.526482			3.16292	2541.06		0.545462			3.16292	4160.64
2.89934	3626.49		0.665924			2.89934	2434		0.422646			2.89934	2577.32		0.648317			2.89934	4966.03		0.567205			2.89934	2602.09		0.493597									3.29471	3680.19		0.48848			3.29471	2731.03		0.586242			3.29471	5231.58
3.03113	4501.04		0.826517			3.03113	2926.2		0.508113			3.03113	1846.4		0.464456			3.03113	6514.25		0.744038			3.03113	2715.86		0.515178									3.42649	4322.1		0.573682			3.42649	2237.41		0.480281			3.42649	4155.53
3.16292	5445.8		1			3.16292	2700.08		0.468849			3.16292	2306.28		0.580138			3.16292	6496.68		0.742031			3.16292	2746.45		0.520982									3.55828	4767.85		0.632848			3.55828	4034.74		0.866093			3.55828	4895.55
3.29471	8649.08		1.58821			3.29471	3835		0.665919			3.29471	2629		0.661317			3.29471	8755.26		1			3.29471	4222.27		0.800932									3.69007	4153.86		0.551352			3.69007	3906.95		0.838664			3.69007	4179.49
3.42649	12035.3		2.21002			3.42649	5758.96		1			3.42649	3220.92		0.810213			3.42649	12562.7		1.43487			3.42649	5271.69		1									3.82186	4353.1		0.577797			3.82186	3616.41		0.776297			3.82186	5172.32
3.55828	16017.8		2.94131			3.55828	6824.4		1.18501			3.55828	3975.4		1			3.55828	15377.1		1.75633			3.55828	8710.16		1.65225									3.95365	6341.7		0.841748			3.95365	4189.96		0.899413			3.95365	5301
3.69007	19273.1		3.53908	FWHM	1.31789	3.69007	8998.6		1.56254			3.69007	6789.76		1.70794			3.69007	16920.1		1.93256			3.69007	7578.99		1.43768									4.08543	7533.96		1	FWHM	1.31789	4.08543	4658.55		1	FWHM	1.1861	4.08543	6512.81
3.82186	16343.8		3.00118			3.82186	10570.2		1.83544			3.82186	11498.8		2.8925			3.82186	19987.9		2.28296	FWHM	0.92252	3.82186	11442.2		2.1705	FWHM	0.65894							4.21722	6604.44		0.876622			4.21722	3887.93		0.834581			4.21722	5272.05
3.95365	10336		1.89798			3.95365	11420		1.983	FWHM	1.44967	3.95365	13613		3.42431			3.95365	17500		1.9988			3.95365	12122.5		2.29955									4.34901	5711.05		0.758041			4.34901	3448.85		0.740327			4.34901	5336.91
4.08543	10246.5		1.88154			4.08543	9371.6		1.62731			4.08543	18752		4.717	FWHM	0.52715	4.08543	12420.4		1.41862			4.08543	9872.02		1.87265									4.4808	4121		0.54699			4.4808	2832.83		0.608094			4.4808	4362.44
4.21722	10439.1		1.91691			4.21722	9149.72		1.58878			4.21722	16372.2		4.11839			4.21722	12138.1		1.38638			4.21722	6795.83		1.28912									4.61259	4316.59		0.572951			4.61259	3872.45		0.831258			4.61259	3729.17
4.34901	10290.7		1.88966			4.34901	7743.8		1.34465			4.34901	11264		2.83344			4.34901	12269.5		1.40138			4.34901	5803.3		1.10084									4.74438	3890.51		0.516396			4.74438	3186.37		0.683983			4.74438	3048.08
4.4808	10191.3		1.87141			4.4808	7810.84		1.35629			4.4808	8456.88		2.1273			4.4808	9936.02		1.13486			4.4808	3168.3		0.601002									4.87616	3407.33		0.452263			4.87616	2077.65		0.445987			4.87616	2336.85
4.61259	10293.4		1.89015			4.61259	7073		1.22817			4.61259	5335		1.342			4.61259	8161.02		0.932127			4.61259	3654.9		0.693306									5.00795	3044.14		0.404056			5.00795	1881.88		0.403963			5.00795	1859.8
4.74438	9909.6		1.81968			4.74438	6036.56		1.0482			4.74438	4771.36		1.20022			4.74438	7962.96		0.909506			4.74438	3912.4		0.742152									5.13974	4633.56		0.615023			5.13974	2407.17		0.516722			5.13974	1236.89
4.87616	7409.9		1.36066			4.87616	5867.48		1.01884			4.87616	4102.72		1.03203			4.87616	5247.94		0.599404			4.87616	3570.4		0.677278									5.27153	5111.97		0.678524			5.27153	3591.82		0.771017			5.27153	2086
5.00795	7580.71		1.39203			5.00795	5157.48		0.895558			5.00795	3322.12		0.835669			5.00795	5736.13		0.655164			5.00795	3736.89		0.708859									5.40332	5711.13		0.758051			5.40332	2106.43		0.452165			5.40332	1465.9
5.13974	7299.85		1.34046			5.13974	4556.32		0.791171			5.13974	2403.76		0.604659			5.13974	5153.26		0.58859			5.13974	3125.01		0.59279									5.53511	4514.97		0.599282			5.53511	2124.23		0.455986			5.53511	1998.84
5.27153	8099.44		1.48728			5.27153	4482		0.778266			5.27153	3004		0.755647			5.27153	3882.78		0.44348			5.27153	3028.06		0.574401									5.66689	3293.31		0.437129			5.66689	1314.46		0.282161			5.66689	2453.9
5.40332	6667.82		1.2244			5.40332	3985.8		0.692104			5.40332	3371.6		0.848116			5.40332	3776.51		0.431342			5.40332	2690.35		0.510339									5.79868	2183.37		0.289804			5.79868	1116.07		0.239574			5.79868	3325.27
5.53511	4115.8		0.755775			5.53511	3884.24		0.674469			5.53511	3704.48		0.931851			5.53511	3939.77		0.449989			5.53511	2144.18		0.406736									5.93047	6061.67		0.804579			5.93047	1549.83		0.332686			5.93047	2620
5.66689	4606.6		0.845901			5.66689	3567.84		0.619529			5.66689	3758.04		0.945324			5.66689	3281.18		0.374767			5.66689	2767.11		0.524899									6.06226	4375.46		0.580765			6.06226	2316.61		0.497282			6.06226	1786.27
5.79868	4286.09		0.787045			5.79868	4735.88		0.82235			5.79868	2757.68		0.693686			5.79868	3279.1		0.374529			5.79868	2730.48		0.517952									6.19405	3372.88		0.447691			6.19405	2501.48		0.536966			6.19405	2066.94
5.93047	5159.75		0.947473			5.93047	4432		0.769583			5.93047	3696		0.929718			5.93047	2326.36		0.26571			5.93047	2828.18		0.536484									6.32583	4648.76		0.617041			6.32583	3454.07		0.741448			6.32583	1814.68
6.06226	6975.84		1.28096			6.06226	3264.48		0.566852			6.06226	3944.2		0.992152			6.06226	3293.92		0.376222			6.06226	3403.07		0.645536									6.45762	4550		0.603932			6.45762	2722.19		0.584343			6.45762	1809.58
6.19405	7731.43		1.4197			6.19405	3093.08		0.53709			6.19405	3061.16		0.770026			6.19405	3276.55		0.374238			6.19405	3083.78		0.58497									6.58941	5198.26		0.689978			6.58941	2081.89		0.446896			6.58941	1933.67
6.32583	7500.4		1.37728			6.32583	3224.48		0.559907			6.32583	3038.68		0.764371			6.32583	3750.93		0.42842			6.32583	3284.79		0.6231									6.7212	6256.15		0.830393			6.7212	2189.55		0.470008			6.7212	1403.59
6.45762	7261.56		1.33342			6.45762	2704.92		0.469689			6.45762	2882.28		0.725029			6.45762	4008.6		0.45785			6.45762	3712.1		0.704157									6.85299	6031.32		0.800552			6.85299	1070.41		0.229774			6.85299	1712.89
6.58941	9641.44		1.77044			6.58941	2787		0.483942			6.58941	2243		0.56422			6.58941	4397.06		0.502219			6.58941	3921.03		0.743789									6.98478	5260.48		0.698235			6.98478	2163.97		0.464516			6.98478	1484.21
6.7212	10856.9		1.99363			6.7212	2828.8		0.4912			6.7212	3277.76		0.824511			6.7212	5114.7		0.584187			6.7212	4382.23		0.831276									7.11656	4205.87		0.558255			7.11656	1740.25		0.373561			7.11656	2179.92
6.85299	11085		2.03552			6.85299	2368.32		0.411241			6.85299	3887.08		0.977783			6.85299	4221.1		0.482121			6.85299	2900.75		0.550251									7.24835	5172.4		0.686544			7.24835	2013.77		0.432274			7.24835	1950.83
6.98478	8666.63		1.59143			6.98478	2418.24		0.419909			6.98478	3538.76		0.890165			6.98478	3419.13		0.390523			6.98478	2625.94		0.49812									7.38014	5669.15		0.752479			7.38014	1634.43		0.350846			7.38014	2999.31
7.11656	6525.4		1.19824			7.11656	1975.96		0.343111			7.11656	2420.16		0.608784			7.11656	3352.04		0.38286			7.11656	2858.24		0.542187									7.51193	4913.17		0.652137			7.51193	1868.03		0.40099			7.51193	4120.35
7.24835	4367.5		0.801994			7.24835	1886		0.32749			7.24835	2350		0.591135			7.24835	2836.46		0.323972			7.24835	3738.28		0.709122									7.64372	5449.06		0.723267			7.64372	1777.55		0.381566			7.64372	2609.43
7.38014	3360.8		0.617136			7.38014	1696.56		0.294595			7.38014	2330.76		0.586296			7.38014	2276.36		0.259999			7.38014	3907.58		0.741238									7.77551	5337.01		0.708393			7.77551	1266.8		0.271929			7.77551	2325.95
7.51193	3398.75		0.624105			7.51193	1711.36		0.297165			7.51193	2297.88		0.578025			7.51193	3797.29		0.433716			7.51193	4238.44		0.804									7.90729	5669.23		0.75249			7.90729	1968.72		0.422604			7.90729	1479
7.64372	2724.13		0.500226			7.64372	1878.84		0.326246			7.64372	2659.16		0.668904			7.64372	3007.35		0.343491			7.64372	3912.25		0.742125									8.03908	6695.5		0.888709			8.03908	2005		0.430392
7.77551	1951.96		0.358434			7.77551	2303.76		0.400031			7.77551	2314.44		0.58219			7.77551	3198.08		0.365276			7.77551	2876.49		0.545648
7.90729	2212		0.406185			7.90729	2673		0.464146			7.90729	1336		0.336067			7.90729	3877.28		0.442852			7.90729	2858.51		0.542239									max	7533.96					max	4658.55					max	6512.81
																		8.03908	3091		0.353045			8.03908	3548.25		0.673076
max	19273.1					max	11420					max	18752					max	19987.9					max	12122.5
																																				Repeat 3 - image 1						Repeat 3 - image 1						Repeat 3 - image 1
Repeat 3 - image 1						Repeat 3 - image 1						Repeat 3 - image 1						Repeat 3 - image 1						Repeat 3 - image 1												Line 1						Line 2						Line 3
Line 1						Line 2						Line 3						Line 4						Line 5
																																				Distance	Intensity		Intensity normalised to peak			Distance	Intensity		Intensity normalised to peak			Distance	Intensity
Distance	Intensity		Intensity normalised to peak			Distance	Intensity		Intensity normalised to peak			Distance	Intensity		Intensity normalised to peak			Distance	Intensity		Intensity normalised to peak			Distance	Intensity		Intensity normalised to peak									0	1335		0.199079			0	2794		0.345835			0	1788
0	2630.81		0.393836			0	3833		0.460574			0	3340		0.522865			0	3950		0.298992			0	5360		0.774108									0.13179	842.14		0.125583			0.13179	2631.24		0.325689			0.13179	2295.4
0.13179	2622.3		0.392561			0.13179	4888.65		0.587422			0.13179	2270.49		0.355436			0.13179	5050.03		0.382257			0.13179	5460.1		0.788565									0.26358	1616.99		0.24113			0.26358	3540.4		0.438223			0.26358	1953
0.26358	2863.7		0.4287			0.26358	3777.86		0.453948			0.26358	2111.7		0.33058			0.26358	6192.3		0.46872			0.26358	5266.01		0.760534									0.39536	999.521		0.149052			0.39536	3598.72		0.445441			0.39536	2908.6
0.39536	3581.54		0.536161			0.39536	4606.9		0.553567			0.39536	1470.65		0.230225			0.39536	6624.14		0.501408			0.39536	6808.54		0.983311									0.52715	1209.61		0.18038			0.52715	3934.56		0.487011			0.52715	2112.67
0.52715	3515.8		0.526319			0.52715	4464.29		0.53643			0.52715	3345.75		0.523765			0.52715	5233.79		0.396166			0.52715	4929.2		0.711891									0.65894	812.845		0.121214			0.65894	2882		0.356727			0.65894	2465
0.65894	2364.13		0.353913			0.65894	4324.43		0.519625			0.65894	3600.49		0.563644			0.65894	5374.2		0.406795			0.65894	5159.89		0.745207									0.79073	699.63		0.104331			0.79073	3435.28		0.425211			0.79073	1382.8
0.79073	2643.86		0.395789			0.79073	3930.38		0.472275			0.79073	2723.78		0.426398			0.79073	5399.35		0.408699			0.79073	3953.62		0.570995									0.92252	961.052		0.143315			0.92252	2665.92		0.329981			0.92252	1838.63
0.92252	3105.18		0.46485			0.92252	3596.23		0.432124			0.92252	2571.13		0.402501			0.92252	6308.83		0.477541			0.92252	4665.51		0.673807									1.05431	1384.1		0.206402			1.05431	2861.6		0.354202			1.05431	1308.47
1.05431	2620.6		0.392307			1.05431	3992.72		0.479766			1.05431	3296.22		0.516012			1.05431	7207.76		0.545584			1.05431	3802.25		0.549133									1.18609	1525.28		0.227455			1.18609	2769.44		0.342795			1.18609	2163.1
1.18609	2300.86		0.344441			1.18609	4705.27		0.565386			1.18609	3772.08		0.590505			1.18609	8181.4		0.619283			1.18609	3343.15		0.482828									1.31788	695.875		0.103771			1.31788	2015		0.249412			1.31788	2289
1.31788	3042.33		0.455441			1.31788	4024.19		0.483547			1.31788	2334.73		0.365494			1.31788	8057.92		0.609937			1.31788	4849.03		0.700312									1.44967	1352.09		0.201627			1.44967	2386.64		0.295413			1.44967	1456.1
1.44967	3310.57		0.495596			1.44967	3497.14		0.420217			1.44967	2184.62		0.341994			1.44967	7564.57		0.572593			1.44967	4617.8		0.666917									1.58146	1619.35		0.241483			1.58146	1928.68		0.238728			1.58146	1302.2
1.58146	3961.38		0.593023			1.58146	3503.5		0.420982			1.58146	3602.02		0.563883			1.58146	6806.89		0.515241			1.58146	4098.88		0.591974									1.71325	2121.49		0.316364			1.71325	1694.8		0.209778			1.71325	1992.83
1.71325	4139.14		0.619634			1.71325	4557.47		0.547626			1.71325	4023.77		0.629906			1.71325	6211.36		0.470163			1.71325	3948.18		0.570208									1.84504	3684.87		0.549499			1.84504	1776.6		0.219903			1.84504	1205.73
1.84504	3092.33		0.462926			1.84504	5315.4		0.6387			1.84504	2889.44		0.452331			1.84504	5235.08		0.396264			1.84504	3945.35		0.5698									1.97682	2982.83		0.444809			1.97682	3067		0.379626			1.97682	1716
1.97682	3256.47		0.487497			1.97682	4135.77		0.496955			1.97682	3286.69		0.514519			1.97682	6734.79		0.509784			1.97682	5440.81		0.785779									2.10861	1833.77		0.273457			2.10861	2560.16		0.316891			2.10861	1654.27
2.10861	3953.28		0.59181			2.10861	4989.96		0.599595			2.10861	4358.49		0.682307			2.10861	7366.33		0.557587			2.10861	4577.24		0.661059									2.2404	1232.34		0.183771			2.2404	2111.52		0.261359			2.2404	1695.47
2.2404	4275.48		0.640044			2.2404	4541.85		0.54575			2.2404	4630.2		0.724842			2.2404	6464.58		0.489331			2.2404	4354.88		0.628945									2.37219	992.068		0.14794			2.37219	2683.28		0.33213			2.37219	1732.8
2.37219	3798.52		0.568643			2.37219	5813.92		0.698602			2.37219	4201.03		0.657656			2.37219	6356.12		0.481121			2.37219	4759.87		0.687435									2.50398	2019.45		0.301147			2.50398	3140.96		0.388781			2.50398	1775.93
2.50398	3473.19		0.51994			2.50398	7498.75		0.901052			2.50398	4546.25		0.711699			2.50398	6366.02		0.48187			2.50398	4410.51		0.63698									2.63576	1336.14		0.199249			2.63576	3847		0.476173			2.63576	1993
2.63576	3223.09		0.4825			2.63576	7420.88		0.891695			2.63576	5528.05		0.865396			2.63576	6789.01		0.513888			2.63576	4824.71		0.696799									2.76755	1681.12		0.250694			2.76755	2819.52		0.348994			2.76755	2290.6
2.76755	5078.85		0.76031			2.76755	7085.82		0.851435			2.76755	6457.66		1.01092			2.76755	8007.94		0.606153			2.76755	4825.68		0.69694									2.89934	1186.86		0.176988			2.89934	2720.72		0.336764			2.89934	1222.4
2.89934	5567.87		0.833516			2.89934	8322.22		1			2.89934	4405.19		0.689616			2.89934	7520.89		0.569286			2.89934	4836.5		0.698502									3.03113	2659.75		0.39663			3.03113	4201.28		0.520025			3.03113	2849.47
3.03113	6336.19		0.948535			3.03113	13275		1.59512			3.03113	5585.85		0.874444			3.03113	7047.28		0.533437			3.03113	4142.62		0.59829									3.16292	2276.64		0.3395			3.16292	4386.4		0.542938			3.16292	2151.4
3.16292	6679.98		1			3.16292	17910.3		2.15211			3.16292	5963.26		0.933527			3.16292	7205		0.545376			3.16292	5781.76		0.83502									3.29471	1770.62		0.26404			3.29471	8079		1	FWHM	0.65894	3.29471	2965
3.29471	6718.86		1.00582			3.29471	29381.2		3.53046			3.29471	4735.52		0.741329			3.29471	6645.54		0.503028			3.29471	6277.73		0.90665									3.42649	1135.16		0.169279			3.42649	6209.8		0.768635			3.42649	2854.8
3.42649	8218.63		1.23034			3.42649	36535		4.39005	FWHM	0.52715	3.42649	5338.32		0.835695			3.42649	7155.01		0.541592			3.42649	6671.13		0.963465									3.55828	1592.96		0.237547			3.55828	5107.12		0.632148			3.55828	3228.3
3.55828	9169.93		1.37275			3.55828	34805.4		4.18223			3.55828	3682.61		0.576499			3.55828	9454.86		0.715677			3.55828	6924.1		1									3.69007	2157.94		0.321799			3.69007	5583.04		0.691056			3.69007	2007.67
3.69007	9311.5		1.39394	FWHM	1.0543	3.69007	33989.4		4.08418			3.69007	6387.88		1			3.69007	8458.6		0.640266			3.69007	9017.24		1.3023									3.82186	2208.26		0.329303			3.82186	3597		0.445228			3.82186	3683.4
3.82186	12720.6		1.90429			3.82186	22403		2.69195			3.82186	9508.14		1.48846			3.82186	9471.03		0.7169			3.82186	11734.8		1.69478									3.95365	2100.31		0.313205			3.95365	2638		0.326526			3.95365	3736
3.95365	14043		2.10225			3.95365	16783.2		2.01668			3.95365	10839.8		1.69693			3.95365	13211.1		1			3.95365	14299.8		2.06522									4.08543	2475.51		0.369157			4.08543	3861.04		0.477911			4.08543	4111.33
4.08543	11451.6		1.71432			4.08543	13094.7		1.57346			4.08543	11111.1		1.7394			4.08543	17268.7		1.30713			4.08543	15809.9		2.28331	FWHM	0.92252							4.21722	3370.18		0.502572			4.21722	3748.44		0.463973			4.21722	4532.13
4.21722	9347.7		1.39936			4.21722	8316.91		0.999362			4.21722	11546.8		1.80761	FWHM	0.79073	4.21722	27336		2.06917			4.21722	15408		2.22527									4.34901	4312.57		0.643103			4.34901	3235.68		0.400505			4.34901	4667.3
4.34901	8996.87		1.34684			4.34901	8569.23		1.02968			4.34901	10505.7		1.64463			4.34901	33319.1		2.52206			4.34901	13029.5		1.88176									4.4808	6340.98		0.945588			4.4808	3031.4		0.37522			4.4808	4209.53
4.4808	7042.27		1.05424			4.4808	7294.48		0.876506			4.4808	8265.47		1.29393			4.4808	38374.3		2.9047	FWHM	0.65894	4.4808	9675.43		1.39736									4.61259	6705.87		1	FWHM	0.79073	4.61259	2936		0.363411			4.61259	3588.83
4.61259	4704.82		0.704317			4.61259	8918.63		1.07166			4.61259	5637.22		0.882486			4.61259	31298.5		2.36911			4.61259	8284.19		1.19643									4.74438	4405.02		0.65689			4.74438	2638.48		0.326585			4.74438	4589.4
4.74438	4282.33		0.64107			4.74438	8789.63		1.05616			4.74438	5576.38		0.872962			4.74438	30316.9		2.29481			4.74438	7310.04		1.05574									4.87616	4425.21		0.659901			4.87616	2933.28		0.363075			4.87616	2264.83
4.87616	3654.98		0.547155			4.87616	10760.7		1.29301			4.87616	4350.9		0.681118			4.87616	23253.5		1.76015			4.87616	5333.83		0.770328									5.00795	3750.58		0.559298			5.00795	3363.28		0.416299			5.00795	3675.8
5.00795	3685.47		0.551719			5.00795	14120		1.69666			5.00795	5145.94		0.805578			5.00795	17427.2		1.31914			5.00795	4914.27		0.709734									5.13974	2020.3		0.301274			5.13974	2401.52		0.297255			5.13974	2755.8
5.13974	4871.57		0.72928			5.13974	11567.8		1.38999			5.13974	5486.73		0.858928			5.13974	15072.2		1.14087			5.13974	4448.69		0.642494									5.27153	1582.78		0.236029			5.27153	2154		0.266617			5.27153	2975.33
5.27153	4918.49		0.736303			5.27153	11249.6		1.35176			5.27153	4480.75		0.701445			5.27153	12126.5		0.917904			5.27153	4478.17		0.646751									5.40332	1638.89		0.244396			5.40332	2265.48		0.280416			5.40332	3246.33
5.40332	3584.39		0.536588			5.40332	9909.96		1.19078			5.40332	4907.22		0.768207			5.40332	11434.9		0.865555			5.40332	4287.66		0.619238									5.53511	1003.18		0.149597			5.53511	2893.8		0.358188			5.53511	2613.4
5.53511	4032.32		0.603643			5.53511	8150.14		0.979323			5.53511	3462.41		0.542028			5.53511	11362.3		0.860061			5.53511	4449.89		0.642667									5.66689	776.591		0.115808			5.66689	3357.52		0.415586			5.66689	2735.1
5.66689	4027.3		0.602892			5.66689	8363.74		1.00499			5.66689	3224.93		0.504851			5.66689	9908.42		0.750008			5.66689	5021.45		0.725214									5.79868	1105.41		0.164842			5.79868	4098.08		0.507251			5.79868	3002.73
5.79868	3926.3		0.587772			5.79868	7769.54		0.93359			5.79868	3442.36		0.538889			5.79868	10406.4		0.787701			5.79868	5899.81		0.852069									5.93047	1389.86		0.20726			5.93047	3384		0.418864			5.93047	2671.5
5.93047	5564.34		0.832989			5.93047	7105		0.853739			5.93047	3236.34		0.506638			5.93047	9398.31		0.711396			5.93047	6053.86		0.874318									6.06226	1234.25		0.184055			6.06226	3292.68		0.40756			6.06226	3147.13
6.06226	4970.35		0.744067			6.06226	5267.32		0.632923			6.06226	2820.2		0.441493			6.06226	10340.8		0.782737			6.06226	6657.83		0.961544									6.19405	796.057		0.118711			6.19405	3719.6		0.460404			6.19405	2873.6
6.19405	5039.56		0.754428			6.19405	5604.73		0.673466			6.19405	2183.1		0.341757			6.19405	8311.18		0.629107			6.19405	6237.59		0.900853									6.32583	795.52		0.11863			6.32583	2683.88		0.332204			6.32583	2806.6
6.32583	6727.66		1.00714			6.32583	7564.83		0.908992			6.32583	2937.58		0.459868			6.32583	12234.3		0.926061			6.32583	5615.06		0.810945									6.45762	1362.18		0.203133			6.45762	3239.68		0.401			6.45762	2308.83
6.45762	7067.13		1.05796			6.45762	6004.47		0.721498			6.45762	2470.21		0.386702			6.45762	12044.3		0.91168			6.45762	5438.02		0.785376									6.58941	1697.99		0.253209			6.58941	3117		0.385815			6.58941	2685
6.58941	6304.89		0.943849			6.58941	5508.06		0.66185			6.58941	2467.93		0.386346			6.58941	11065		0.837557			6.58941	4151.04		0.599507									6.7212	1889.83		0.281818			6.7212	3591.32		0.444525			6.7212	2483.7
6.7212	4554.66		0.681837			6.7212	5711.09		0.686246			6.7212	2143.8		0.335603			6.7212	9872.07		0.747257			6.7212	3585.29		0.517799									6.85299	1353.91		0.201899			6.85299	2294.08		0.283956			6.85299	1880.13
6.85299	3682.32		0.551248			6.85299	6394.81		0.768402			6.85299	2247.2		0.351791			6.85299	9744.82		0.737625			6.85299	3721.69		0.537498									6.98478	826.358		0.123229			6.98478	2174.6		0.269167			6.98478	1713.63
6.98478	3751.9		0.561663			6.98478	5539.76		0.665659			6.98478	1961.42		0.307053			6.98478	9415.8		0.71272			6.98478	3807.44		0.549882									7.11656	752.222		0.112174			7.11656	2617.8		0.324025			7.11656	1816.2
7.11656	3829.68		0.573308			7.11656	7017.41		0.843215			7.11656	1771.26		0.277284			7.11656	8811.44		0.666974			7.11656	4718.57		0.681471									7.24835	1139.38		0.169908			7.24835	1831		0.226637			7.24835	1818.33
7.24835	3488.38		0.522214			7.24835	5358.39		0.643865			7.24835	2743.31		0.429456			7.24835	8310.5		0.629055			7.24835	4032.78		0.582427									7.38014	1076.99		0.160604			7.38014	2846.56		0.352341			7.38014	1002.6
7.38014	2352.47		0.352167			7.38014	5493.53		0.660104			7.38014	1981.76		0.310237			7.38014	8275.95		0.626441			7.38014	5096.5		0.736052									7.51193	822.259		0.122618			7.51193	2999.52		0.371274			7.51193	1335.9
7.51193	2466.74		0.369274			7.51193	6503.74		0.781491			7.51193	1798.34		0.281523			7.51193	9040.06		0.684278			7.51193	4404.29		0.636082									7.64372	856.001		0.12765			7.64372	2904.48		0.35951			7.64372	1535.2
7.64372	3380.6		0.50608			7.64372	6251.49		0.751181			7.64372	1859.07		0.29103			7.64372	10604		0.802664			7.64372	4913.19		0.709579									7.77551	943.362		0.140677			7.77551	1840.68		0.227835			7.77551	1801.27
7.77551	3075.09		0.460344			7.77551	5777.28		0.694199			7.77551	2069.72		0.324008			7.77551	12111.5		0.916772			7.77551	3940		0.569027									7.90729	780.75		0.116428			7.90729	3564		0.441144			7.90729	2712
7.90729	2804.94		0.419902			7.90729	5569.1		0.669185			7.90729	1216.15		0.190384			7.90729	12504.8		0.946542			7.90729	5449.84		0.787083
						8.03908	5179		0.62231			8.03908	964		0.150911			8.03908	13322		1.0084			8.03908	4235		0.611632									max	6705.87					max	8079					max	4667.3
max	14043					max	36535					max	11546.8					max	38374.3					max	15809.9
																																				Repeat 3 - image 2						Repeat 3 - image 2						Repeat 3 - image 2
Repeat 3 - image 2						Repeat 3 - image 2						Repeat 3 - image 2						Repeat 3 - image 2						Repeat 3 - image 2												Line 1						Line 2						Line 3
Line 1						Line 2						Line 3						Line 4						Line 5
																																				Distance	Intensity		Intensity normalised to peak			Distance	Intensity		Intensity normalised to peak			Distance	Intensity
Distance	Intensity		Intensity normalised to peak			Distance	Intensity		Intensity normalised to peak			Distance	Intensity		Intensity normalised to peak			Distance	Intensity		Intensity normalised to peak			Distance	Intensity		Intensity normalised to peak									0	1682		0.196136			0	1513		0.183328			0	1651
0	3435		0.991976			0	1098		0.380539			0	2701		0.500682			0	3348.75		0.718701			0	1238		0.254702									0.13179	2125.91		0.2479			0.13179	1130.53		0.136984			0.13179	1202.79
0.13179	3893.94		1.12451			0.13179	2103.99		0.729189			0.13179	2493.8		0.462274			0.13179	3283.61		0.70472			0.13179	1464.32		0.301265									0.26358	1536.83		0.179207			0.26358	982.269		0.11902			0.26358	1328.33
0.26358	3568.59		1.03056			0.26358	1601.19		0.554931			0.26358	1992.46		0.369341			0.26358	2878.81		0.617844			0.26358	2357.06		0.484934									0.39536	1413.98		0.164882			0.39536	778.943		0.0943833			0.39536	1990.08
0.39536	3004.84		0.867751			0.39536	2171.12		0.752455			0.39536	3007.89		0.557569			0.39536	2547.9		0.546825			0.39536	2572.31		0.529218									0.52715	1458.18		0.170036			0.52715	754.41		0.0914107			0.52715	1693.83
0.52715	4564.23		1.31808			0.52715	3298.56		1.1432			0.52715	3108.2		0.576164			0.52715	2799.43		0.600806			0.52715	2090.07		0.430004									0.65894	1508.65		0.175921			0.65894	1092.23		0.132344			0.65894	1464.42
0.65894	4310.08		1.24469			0.65894	3045.77		1.05559			0.65894	2715.63		0.503394			0.65894	2500.1		0.536565			0.65894	2932.43		0.603307									0.79073	1434.02		0.167219			0.79073	829.619		0.100524			0.79073	1125.44
0.79073	3336.05		0.9634			0.79073	2309.62		0.800456			0.79073	3615.72		0.670242			0.79073	2098.58		0.450393			0.79073	2381.84		0.49003									0.92252	1621.84		0.189121			0.92252	577.07		0.0699227			0.92252	880.903
0.92252	2456.5		0.7094			0.92252	3202.26		1.10982			0.92252	3242.23		0.601009			0.92252	2787.48		0.598242			0.92252	3474.23		0.714775									1.05431	1952.91		0.227726			1.05431	751.725		0.0910853			1.05431	1138.45
1.05431	1749.68		0.505282			1.05431	3726.52		1.29152			1.05431	2405.94		0.445987			1.05431	1985.44		0.426112			1.05431	2966.01		0.610217									1.18609	1340.5		0.156314			1.18609	721.625		0.0874382			1.18609	1385.99
1.18609	1691.88		0.488589			1.18609	3114.16		1.07929			1.18609	2713.62		0.503021			1.18609	2254.83		0.483927			1.18609	3575.02		0.735511									1.31788	1431.02		0.166869			1.31788	1305.54		0.15819			1.31788	1295.67
1.31788	2316.55		0.668984			1.31788	2598.66		0.90063			1.31788	1976.75		0.366428			1.31788	3119.15		0.669425			1.31788	3859.19		0.793976									1.44967	2177.08		0.253866			1.44967	1099.01		0.133165			1.44967	1751.06
1.44967	2599.92		0.750817			1.44967	2434.56		0.843758			1.44967	2709.43		0.502244			1.44967	2309.17		0.495589			1.44967	3418.18		0.703245									1.58146	2262		0.263769			1.58146	1070.73		0.129739			1.58146	1530.84
1.58146	2279.36		0.658243			1.58146	2537.03		0.879272			1.58146	3553.3		0.658672			1.58146	3656.06		0.784655			1.58146	2606.43		0.536237									1.71325	2437.22		0.284201			1.71325	478.081		0.0579283			1.71325	1215.91
1.71325	2591.76		0.748462			1.71325	1783.49		0.618112			1.71325	2444.01		0.453044			1.71325	2666.71		0.572324			1.71325	3415.03		0.702596									1.84504	3013.66		0.351418			1.84504	1163.39		0.140966			1.84504	1354.45
1.84504	3549.51		1.02504			1.84504	2185.28		0.757362			1.84504	2111.34		0.391377			1.84504	4497.09		0.965156			1.84504	2109.8		0.434062									1.97682	3500.68		0.408209			1.97682	1308.51		0.158551			1.97682	1392
1.97682	3084.58		0.89078			1.97682	1336.61		0.463234			1.97682	2197.73		0.40739			1.97682	3361.58		0.721455			1.97682	2629.91		0.541067									2.10861	2462.65		0.287166			2.10861	829.111		0.100462			2.10861	1474.37
2.10861	2542.92		0.734357			2.10861	1681.72		0.58284			2.10861	2442.49		0.452762			2.10861	2318.88		0.497672			2.10861	3193.1		0.656938									2.2404	2976.68		0.347107			2.2404	1307.05		0.158374			2.2404	1511.34
2.2404	3092.44		0.893049			2.2404	1486.72		0.515261			2.2404	2287.36		0.424005			2.2404	1512.46		0.324601			2.2404	4126.04		0.848877									2.37219	2976.04		0.347032			2.37219	2117.61		0.256588			2.37219	1088.08
2.37219	3130.06		0.903914			2.37219	2425.76		0.840706			2.37219	3373.1		0.625268			2.37219	2010.77		0.431546			2.37219	4917.9		1.01179									2.50398	2867.78		0.334407			2.50398	2713.56		0.328797			2.50398	1731.84
2.50398	2743.87		0.792387			2.50398	1772.34		0.614247			2.50398	2181.83		0.404444			2.50398	2781.49		0.596957			2.50398	5026.18		1.03407									2.63576	2545.5		0.296828			2.63576	2858.04		0.346305			2.63576	1211
2.63576	2391.23		0.690551			2.63576	1835.87		0.636266			2.63576	1934.37		0.358573			2.63576	2763.19		0.59303			2.63576	5713.45		1.17546									2.76755	2842.88		0.331504			2.76755	2914.6		0.353157			2.76755	1919.84
2.76755	2169.47		0.62651			2.76755	1162.65		0.402947			2.76755	3718.97		0.689381			2.76755	2981.91		0.639971			2.76755	4315.71		0.887899									2.89934	3216.11		0.375026			2.89934	2609.39		0.316176			2.89934	2973.11
2.89934	2429.49		0.701601			2.89934	2348.65		0.813984			2.89934	2874.53		0.532849			2.89934	3562.22		0.764515			2.89934	3242.59		0.667118									3.03113	3004.53		0.350354			3.03113	2499.28		0.302834			3.03113	4285.67
3.03113	1816.56		0.524593			3.03113	1925.63		0.667376			3.03113	3723.17		0.690161			3.03113	2574.49		0.552531			3.03113	2986.61		0.614455									3.16292	1604.35		0.187081			3.16292	2193.78		0.265817			3.16292	4887.56
3.16292	1810.57		0.522865			3.16292	1446.15		0.501199			3.16292	4373.98		0.8108			3.16292	2086.52		0.447805			3.16292	4860.59		1									3.29471	3028.86		0.353192			3.29471	3346.39		0.405477			3.29471	4604.08
3.29471	3115.02		0.899571			3.29471	1734.98		0.6013			3.29471	3873.93		0.718106			3.29471	2761.99		0.592772			3.29471	6713.74		1.38126									3.42649	5448.53		0.635346			3.42649	3454.5		0.418576			3.42649	4351.67
3.42649	2315.18		0.668589			3.42649	2069.88		0.71737			3.42649	4118.86		0.763509			3.42649	4049.29		0.869048			3.42649	6962.76		1.43249									3.55828	6510.08		0.759132			3.55828	5499.93		0.666418			3.55828	4554.82
3.55828	2448.91		0.707208			3.55828	1750.66		0.606735			3.55828	4164.98		0.772059			3.55828	4659.45		1			3.55828	10350.4		2.12946									3.69007	8575.69		1	FWHM	0.65894	3.69007	6971.89		0.844773			3.69007	5498.36
3.69007	1701.06		0.491241			3.69007	1956.98		0.678239			3.69007	5394.65		1			3.69007	3440.98		0.738495			3.69007	11940.5		2.4566	FWHM	0.65894							3.82186	6956.25		0.811159			3.82186	6299.55		0.763307			3.82186	4925.49
3.82186	3462.79		1			3.82186	2885.38		1			3.82186	6651.9		1.23306			3.82186	5602.95		1.20249			3.82186	10275.9		2.11414									3.95365	6258.56		0.729802			3.95365	6437.73		0.78005			3.95365	3632
3.95365	4958.04		1.43181			3.95365	3035.91		1.05217			3.95365	6427.99		1.19155			3.95365	6114.55		1.31229			3.95365	5984.82		1.2313									4.08543	5586.57		0.651443			4.08543	6877.35		0.833317			4.08543	3208.27
4.08543	8051		2.32501			4.08543	4129.95		1.43134			4.08543	6916.99		1.28219			4.08543	7708.28		1.65433	FWHM	0.65894	4.08543	3586.11		0.737793									4.21722	4156.89		0.484729			4.21722	6501.22		0.787742			4.21722	3382.73
4.21722	7980.89		2.30476			4.21722	5064.64		1.75528			4.21722	8036.43		1.4897	FWHM	1.05431	4.21722	7658.49		1.64365			4.21722	3189.75		0.656248									4.34901	2851.41		0.332498			4.34901	5545.5		0.67194			4.34901	3546.42
4.34901	9346.97		2.69926	FWHM	0.65894	4.34901	5779.26		2.00295	FWHM	0.52715	4.34901	5966.79		1.10606			4.34901	6179.21		1.32617			4.34901	3370.9		0.693517									4.4808	3662.75		0.427108			4.4808	7380.27		0.894256			4.4808	2853.37
4.4808	7176.08		2.07234			4.4808	3149.66		1.09159			4.4808	4056.5		0.751949			4.4808	5888.07		1.26368			4.4808	2550.41		0.524712									4.61259	1542.8		0.179904			4.61259	7627.28		0.924185			4.61259	2368.25
4.61259	5333.56		1.54025			4.61259	2532.56		0.87772			4.61259	3729.96		0.691419			4.61259	3815.57		0.818889			4.61259	2483.81		0.51101									4.74438	3309.53		0.38592			4.74438	8252.97		1	FWHM	2.76755	4.74438	1893.84
4.74438	2663.69		0.769234			4.74438	2791.65		0.967514			4.74438	3788.93		0.702349			4.74438	2756.18		0.591524			4.74438	3175.76		0.65337									4.87616	3624.38		0.422634			4.87616	6252.8		0.757641			4.87616	1097.03
4.87616	4199.56		1.21277			4.87616	2292.55		0.79454			4.87616	2488.9		0.461364			4.87616	3103.4		0.666044			4.87616	2301.8		0.473565									5.00795	2815.98		0.328367			5.00795	7703.23		0.933388			5.00795	1776.96
5.00795	3157.58		0.911861			5.00795	2254.05		0.781195			5.00795	2408.42		0.446446			5.00795	2335.25		0.501187			5.00795	2280.8		0.469244									5.13974	2784.04		0.324643			5.13974	6004.72		0.727583			5.13974	2064.27
5.13974	1927.13		0.556525			5.13974	1803.21		0.624947			5.13974	2909.94		0.539413			5.13974	2702.11		0.57992			5.13974	1905.67		0.392067									5.27153	2799.3		0.326423			5.27153	7422.59		0.899384			5.27153	1291.33
5.27153	1504.24		0.434402			5.27153	1840.85		0.637993			5.27153	1794.46		0.332637			5.27153	3633.15		0.779739			5.27153	1263.53		0.259954									5.40332	4144.06		0.483233			5.40332	7000.11		0.848193			5.40332	2295.03
5.40332	1625.66		0.469467			5.40332	2129.67		0.738091			5.40332	2160.03		0.400403			5.40332	3678.07		0.789378			5.40332	1255.06		0.258211									5.53511	4668.9		0.544434			5.53511	5486.89		0.664838			5.53511	1565.2
5.53511	2181.18		0.629893			5.53511	2075.67		0.719374			5.53511	1759.17		0.326095			5.53511	3410.36		0.731923			5.53511	980.179		0.201659									5.66689	3304.2		0.385299			5.66689	6864.77		0.831793			5.66689	1570.72
5.66689	2044.09		0.590303			5.66689	2156.83		0.747503			5.66689	2088.22		0.387091			5.66689	3216.22		0.690257			5.66689	1917.14		0.394425									5.79868	3679.99		0.429118			5.79868	5904.91		0.715489			5.79868	1599.48
5.79868	2051.9		0.592557			5.79868	2078.6		0.720391			5.79868	1742.7		0.323043			5.79868	2973.52		0.638169			5.79868	2211.45		0.454976									5.93047	3075.01		0.358573			5.93047	6137.13		0.743626			5.93047	1512.75
5.93047	1772.53		0.51188			5.93047	1836.91		0.636625			5.93047	2186.53		0.405314			5.93047	2352.28		0.504841			5.93047	1650.63		0.339595									6.06226	3631.37		0.42345			6.06226	5589.98		0.677329			6.06226	1473.21
6.06226	1472.33		0.425187			6.06226	1728.38		0.599013			6.06226	2561.42		0.474809			6.06226	3072.92		0.659504			6.06226	1913.38		0.393652									6.19405	4353.35		0.507638			6.19405	6397.22		0.775142			6.19405	1512.46
6.19405	1110.79		0.32078			6.19405	1947.48		0.674946			6.19405	1872.52		0.347108			6.19405	2112.96		0.453479			6.19405	2085.97		0.429159									6.32583	4129.8		0.48157			6.32583	5038.4		0.610495			6.32583	1366.08
6.32583	1236.15		0.356982			6.32583	1585.17		0.549379			6.32583	2063.81		0.382566			6.32583	1701.23		0.365115			6.32583	2698.22		0.555122									6.45762	4146.99		0.483575			6.45762	3325.89		0.402993			6.45762	1529.76
6.45762	1107.01		0.319688			6.45762	1668.82		0.57837			6.45762	1643.71		0.304694			6.45762	2321.25		0.49818			6.45762	2182.45		0.449009									6.58941	4873.96		0.568346			6.58941	3537.32		0.428612			6.58941	1466.67
6.58941	1211.82		0.349956			6.58941	1519.6		0.526655			6.58941	1999.28		0.370605			6.58941	1623.77		0.34849			6.58941	2081.88		0.428318									6.7212	3564.95		0.415704			6.7212	4110.4		0.498051			6.7212	1974.56
6.7212	1201.84		0.347073			6.7212	1783.23		0.618023			6.7212	1751.26		0.324629			6.7212	1766.28		0.379076			6.7212	2296.51		0.472476									6.85299	5809.72		0.677463			6.85299	4385.77		0.531417			6.85299	1393.59
6.85299	1000.13		0.288822			6.85299	2863.6		0.992451			6.85299	1080.71		0.200331			6.85299	1829.3		0.392599			6.85299	2516.12		0.517657									6.98478	3514.07		0.409771			6.98478	3893.61		0.471783			6.98478	1665.23
6.98478	1256.42		0.362836			6.98478	2673.17		0.926455			6.98478	1098.93		0.203707			6.98478	1669.01		0.358198			6.98478	1836.35		0.377805									7.11656	2797.37		0.326197			7.11656	4638.65		0.562057			7.11656	1536.44
7.11656	1999.77		0.577503			7.11656	3113.35		1.07901			7.11656	1436.5		0.266283			7.11656	2014.83		0.432419			7.11656	2233.01		0.459412									7.24835	2214.73		0.258257			7.24835	5086.03		0.616266			7.24835	1885.08
7.24835	984.16		0.28421			7.24835	2907.46		1.00765			7.24835	1498.73		0.277817			7.24835	2666.47		0.572272			7.24835	1867.06		0.384123									7.38014	3156.92		0.368124			7.38014	5069.16		0.614222			7.38014	2074.09
7.38014	1135.74		0.327983			7.38014	3274.29		1.13479			7.38014	1121.72		0.207932			7.38014	2145.83		0.460534			7.38014	2582.2		0.531254									7.51193	3952.36		0.460879			7.51193	5414.17		0.656027			7.51193	1520.31
7.51193	1077.94		0.311292			7.51193	2431.28		0.842621			7.51193	1051.4		0.194896			7.51193	2171.77		0.4661			7.51193	2857.86		0.587965									7.64372	3875.79		0.451951			7.64372	5594.44		0.67787			7.64372	1735.44
7.64372	703.694		0.203216			7.64372	3648.92		1.26462			7.64372	1403.76		0.260214			7.64372	1595.85		0.342497			7.64372	2078.41		0.427604									7.77551	5174.15		0.603351			7.77551	6320.83		0.765885			7.77551	1836.38
7.77551	601.256		0.173634			7.77551	4014.13		1.39119			7.77551	1523.14		0.282344			7.77551	1117.56		0.239847			7.77551	2044.69		0.420667									7.90729	5618.58		0.655175			7.90729	6536.93		0.79207			7.90729	2371
7.90729	835.352		0.241237			7.90729	4172.27		1.446			7.90729	2429.93		0.450434			7.90729	1009.29		0.216611			7.90729	2386.73		0.491037									8.03908	5099		0.594587			8.03908	3999		0.484553
8.03908	454.894		0.131366			8.03908	4536.25		1.57215			8.03908	2075		0.384641			8.03908	1032.5		0.221593			8.03908	3328		0.684691
8.17087	457		0.131975
max	9346.97					max	5779.26					max	8036.43					max	7708.28					max	11940.5
																																				max	8575.69					max	8252.97					max	5498.36
Repeat 3 - image 4						Repeat 3 - image 4						Repeat 3 - image 4						Repeat 3 - image 4						Repeat 3 - image 4
Line 1						Line 2						Line 3						Line 4						Line 5												Repeat 3 - image 3						Repeat 3 - image 3						Repeat 3 - image 3
																																				Line 1						Line 2						Line 3
Distance	Intensity		Intensity normalised to peak			Distance	Intensity		Intensity normalised to peak			Distance	Intensity		Intensity normalised to peak			Distance	Intensity		Intensity normalised to peak			Distance	Intensity		Intensity normalised to peak
0	1712		0.267872			0	2352		0.424625			0	2770		0.721546			0	1467		0.490895			0	1058		0.228984									Distance	Intensity		Intensity normalised to peak			Distance	Intensity		Intensity normalised to peak			Distance	Intensity
0.13179	2219.79		0.347325			0.13179	1561.73		0.281952			0.13179	2611.35		0.68022			0.13179	1663.85		0.556766			0.13179	1570.58		0.339921									0	5948		0.910225			0	605		0.0994248			0	2899
0.26358	1583.78		0.247811			0.26358	1560.47		0.281724			0.26358	3045.98		0.793434			0.26358	1169.14		0.391224			0.26358	1540.41		0.333392									0.13179	3565.05		0.545561			0.13179	767.2		0.126081			0.13179	2141.57
0.39536	1857.67		0.290666			0.39536	3583.2		0.646904			0.39536	3579.51		0.932411			0.39536	1836.79		0.614636			0.39536	711.389		0.153966									0.26358	2798.53		0.42826			0.26358	1043.6		0.171504			0.26358	2298.72
0.52715	2706.39		0.423462			0.52715	5765.13		1.04083			0.52715	3629.92		0.945544			0.52715	1774.58		0.59382			0.52715	1108.57		0.239928									0.39536	2165.72		0.331421			0.39536	457.8		0.0752342			0.39536	3302.87
0.65894	4520.77		0.707354			0.65894	5622.83		1.01514			0.65894	3011.55		0.784467			0.65894	1028.06		0.344015			0.65894	1080.42		0.233837									0.52715	1812.72		0.277401			0.52715	1242		0.204108			0.52715	3367.27
0.79073	2711.44		0.424252			0.79073	5193.8		0.937678			0.79073	2942.21		0.766404			0.79073	1007.43		0.337111			0.79073	1478.05		0.319894									0.65894	2551.33		0.390432			0.65894	1580.83		0.259792			0.65894	3226.65
0.92252	2954		0.462205			0.92252	5587.47		1.00875			0.92252	3728.06		0.971108			0.92252	1114.51		0.372943			0.92252	1234.13		0.267103									0.79073	3260.76		0.498995			0.79073	581		0.0954807			0.79073	4063.23
1.05431	3844.45		0.601532			1.05431	4431.93		0.800132			1.05431	3801		0.990106			1.05431	1272.32		0.42575			1.05431	1319.87		0.28566									0.92252	2038.38		0.311934			0.92252	1212.47		0.199255			0.92252	3577.91
1.18609	3202.81		0.501136			1.18609	3091.3		0.558097			1.18609	3473.26		0.904734			1.18609	1217.67		0.407463			1.18609	1465.98		0.317284									1.05431	1605.73		0.245725			1.05431	678.333		0.111476			1.05431	2702.03
1.31788	3126.15		0.489142			1.31788	2270.67		0.409942			1.31788	3675.27		0.957356			1.31788	1265.21		0.42337			1.31788	743.915		0.161006									1.18609	1901.46		0.290981			1.18609	722.6		0.118751			1.18609	2841.91
1.44967	3281.71		0.513481			1.44967	1574.57		0.284269			1.44967	2599.92		0.677243			1.44967	1192.27		0.398964			1.44967	1143.29		0.247443									1.31788	1246.78		0.190795			1.31788	679		0.111586			1.31788	2979.89
1.58146	4004.88		0.626634			1.58146	1379.8		0.249106			1.58146	3566.46		0.929013			1.58146	1309.82		0.438298			1.58146	1560.02		0.337636									1.44967	1232.25		0.188571			1.44967	748.633		0.123029			1.44967	2641.25
1.71325	2840.58		0.444459			1.71325	1433.37		0.258777			1.71325	2982.42		0.776878			1.71325	913.398		0.305646			1.71325	1713.61		0.370877									1.58146	1551.64		0.237448			1.58146	887.4		0.145834			1.58146	2541.79
1.84504	3473.49		0.543489			1.84504	1582.07		0.285623			1.84504	2994.03		0.779902			1.84504	1136.71		0.380371			1.84504	1472.72		0.318742									1.71325	1595.74		0.244196			1.71325	911.867		0.149855			1.71325	5228.03
1.97682	4075.35		0.63766			1.97682	874.5		0.15788			1.97682	3161.28		0.823469			1.97682	2156.53		0.721629			1.97682	1568.23		0.339413									1.84504	2144.32		0.328147			1.84504	771.267		0.126749			1.84504	4551.05
2.10861	4205.96		0.658096			2.10861	1673.2		0.302076			2.10861	3665.05		0.954694			2.10861	1246.64		0.417157			2.10861	1486.25		0.32167									1.97682	1671.5		0.25579			1.97682	1403		0.230567			1.97682	4358.71
2.2404	3506.16		0.5486			2.2404	1276.73		0.230499			2.2404	3503.07		0.9125			2.2404	1589.12		0.531757			2.2404	1735.19		0.375548									2.10861	2049.56		0.313646			2.10861	961.8		0.158061			2.10861	4140.03
2.37219	4266.24		0.667528			2.37219	603.8		0.109009			2.37219	3443.2		0.896905			2.37219	2017.05		0.674956			2.37219	2755.61		0.596397									2.2404	2335.16		0.35735			2.2404	481.733		0.0791673			2.2404	4611.65
2.50398	4057.96		0.634939			2.50398	1270.93		0.229452			2.50398	4014.99		1.04585			2.50398	1602.75		0.53632			2.50398	3045.51		0.659143									2.37219	3107.52		0.475545			2.37219	1434.2		0.235694			2.37219	4331.15
2.63576	3894.03		0.609289			2.63576	2086.67		0.376723			2.63576	3352.32		0.873231			2.63576	1502.17		0.502662			2.63576	2389.87		0.517241									2.50398	4184.76		0.640396			2.50398	1946.37		0.319863			2.50398	3673.94
2.76755	3817.42		0.597302			2.76755	1888.5		0.340946			2.76755	2377.85		0.619396			2.76755	1694.83		0.567134			2.76755	3072.16		0.664909									2.63576	3150.67		0.482148			2.63576	1248.67		0.205204			2.63576	2951.03
2.89934	3870.18		0.605557			2.89934	1048.6		0.189312			2.89934	2816.58		0.73368			2.89934	1443.94		0.483179			2.89934	3646.64		0.789245									2.76755	2095.96		0.320746			2.76755	1088.8		0.178932			2.76755	3863.96
3.03113	7803.62		1.22101			3.03113	1515.07		0.273527			3.03113	3838.98		1			3.03113	1694.46		0.567008			3.03113	3598.57		0.778841									2.89934	2709.81		0.414684			2.89934	1121.8		0.184355			2.89934	4138.45
3.16292	6332.13		0.990773			3.16292	1231		0.222242			3.16292	4853.01		1.26414			3.16292	1814.84		0.607291			3.16292	5020.47		1.08658									3.03113	2997.96		0.458778			3.03113	1422.47		0.233766			3.03113	4880.95
3.29471	5523.3		0.864218			3.29471	1633		0.294819			3.29471	4906.12		1.27797			3.29471	2996.8		1.0028			3.29471	5465.2		1.18284									3.16292	3510.36		0.537192			3.16292	1777		0.29203			3.16292	4272.43
3.42649	4806.21		0.752016			3.42649	2265.33		0.408979			3.42649	10504.2		2.73618			3.42649	2666.55		0.892295			3.42649	5853.15		1.2668									3.29471	4188.33		0.640942			3.29471	1598.5		0.262695			3.29471	3357.65
3.55828	5775.12		0.903619			3.55828	1703.5		0.307546			3.55828	12128.4		3.15928	FWHM	0.79073	3.55828	2988.42		1			3.55828	4620.42		1									3.42649	3912.82		0.598781			3.42649	2353.07		0.3867			3.42649	5040.12
3.69007	4596.33		0.719177			3.69007	1652.53		0.298345			3.69007	9622.27		2.50647			3.69007	5317.19		1.77926			3.69007	6337.31		1.37159									3.55828	5301.32		0.811263			3.55828	1572.7		0.258455			3.55828	6050.83
3.82186	4861.26		0.760629			3.82186	2733.4		0.493483			3.82186	7720.77		2.01115			3.82186	6818.63		2.28168			3.82186	10411.8		2.25342									3.69007	6534.65		1	1.18609		3.69007	2596.4		0.426689			3.69007	8078.29
3.95365	6391.1		1			3.95365	2344		0.423181			3.95365	6355.33		1.65547			3.95365	8440.19		2.8243			3.95365	13338.7		2.88691									3.82186	6464.08		0.9892			3.82186	2773.23		0.455749			3.82186	7020.07
4.08543	5311.71		0.83111			4.08543	4693.23		0.847307			4.08543	5149.74		1.34143			4.08543	9570.32		3.20247	FWHM	0.65894	4.08543	16519		3.57522	FWHM	0.52715							3.95365	4276		0.654358			3.95365	6085		1	FWHM	0.79073	3.95365	6084.73
4.21722	6677.71		1.04485			4.21722	5093.27		0.919528			4.21722	7485		1.94974			4.21722	8570.77		2.86799			4.21722	14562.1		3.15168									4.08543	5239.55		0.801811			4.08543	5455.57		0.89656			4.08543	5505.35
4.34901	8871.76		1.38814			4.34901	4952.1		0.894042			4.34901	4383.37		1.14181			4.34901	6628.43		2.21804			4.34901	9080.6		1.96532									4.21722	6380.42		0.976399			4.21722	3946.4		0.648546			4.21722	4386.81
4.4808	9433.91		1.4761	FWHM	1.31788	4.4808	5539		1			4.4808	3980.64		1.0369			4.4808	4759.6		1.59268			4.4808	7269.15		1.57327									4.34901	5184.3		0.793356			4.34901	5414.4		0.889795			4.34901	5171.89
4.61259	8405.31		1.31516			4.61259	9065.83		1.63673			4.61259	3156.68		0.822271			4.61259	4276.61		1.43106			4.61259	6439.68		1.39374									4.4808	2556.35		0.391199			4.4808	5466.53		0.898362			4.4808	4204.41
4.74438	6769.77		1.05925			4.74438	11198.6		2.02177			4.74438	2580.12		0.672084			4.74438	2991.32		1.00097			4.74438	5271.15		1.14084									4.61259	2443.56		0.373938			4.61259	3315.67		0.544892			4.61259	2601.5
4.87616	8255.42		1.29171			4.87616	11940.7		2.15576			4.87616	2807.51		0.731317			4.87616	3710.03		1.24147			4.87616	5255.26		1.1374									4.74438	2097.6		0.320997			4.74438	3587		0.589482			4.74438	1932.26
5.00795	7184.37		1.12412			5.00795	13534.4		2.44347	FWHM	0.52715	5.00795	2497.09		0.650457			5.00795	3971.56		1.32898			5.00795	5220		1.12977									4.87616	3521.8		0.538942			4.87616	2286.47		0.375755			4.87616	1689.69
5.13974	5509.81		0.862106			5.13974	8839.1		1.59579			5.13974	2248.08		0.585592			5.13974	3789.37		1.26802			5.13974	2572.3		0.556725									5.00795	3214.67		0.491942			5.00795	3685.87		0.60573			5.00795	2680.72
5.27153	4253.15		0.665479			5.27153	5411.33		0.976951			5.27153	2526.12		0.658019			5.27153	2168.67		0.72569			5.27153	3121.51		0.67559									5.13974	2199.04		0.33652			5.13974	3075		0.505341			5.13974	2346.41
5.40332	3101.41		0.485269			5.40332	3470.43		0.626545			5.40332	1968.82		0.512849			5.40332	2943.22		0.984874			5.40332	2655.29		0.574686									5.27153	2016.78		0.308628			5.27153	3136.67		0.515475			5.27153	2618.86
5.53511	3543.76		0.554484			5.53511	2891.8		0.52208			5.53511	1897.39		0.494242			5.53511	2908.31		0.973192			5.53511	2086.09		0.451493									5.40332	2076.53		0.317773			5.40332	2810.33		0.461846			5.40332	2251.28
5.66689	3305.94		0.517273			5.66689	3293.5		0.594602			5.66689	1356.15		0.353258			5.66689	3016.81		1.0095			5.66689	1899		0.411001									5.53511	2355.68		0.360491			5.53511	3122.4		0.513131			5.53511	2756.87
5.79868	2813.56		0.440231			5.79868	3053.4		0.551255			5.79868	1131.12		0.294642			5.79868	2344.28		0.784453			5.79868	2169.15		0.46947									5.66689	2042.37		0.312544			5.66689	2080.77		0.34195			5.66689	2807.36
5.93047	2611.19		0.408567			5.93047	3142.5		0.567341			5.93047	1982.86		0.516508			5.93047	2439.75		0.816401			5.93047	1788.89		0.38717									5.79868	1164.35		0.178181			5.79868	2882.47		0.4737			5.79868	936.208
6.06226	2988.26		0.467566			6.06226	1741.8		0.314461			6.06226	2008.88		0.523285			6.06226	2243.46		0.750719			6.06226	2418.91		0.523526									5.93047	1733		0.265202			5.93047	2503		0.411339			5.93047	1819.34
6.19405	2501.77		0.391446			6.19405	2922.47		0.527616			6.19405	1914.93		0.498812			6.19405	2900.61		0.970617			6.19405	2770.18		0.599552									6.06226	1182.71		0.18099			6.06226	1438.6		0.236417			6.06226	2036.88
6.32583	2572.65		0.402536			6.32583	2007.2		0.362376			6.32583	2235.55		0.58233			6.32583	2749.96		0.920205			6.32583	2433.04		0.526584									6.19405	2680.14		0.410143			6.19405	2657.47		0.436724			6.19405	2069.03
6.45762	2750.81		0.430413			6.45762	2497.7		0.45093			6.45762	1966.35		0.512205			6.45762	2045.86		0.684596			6.45762	3444.93		0.745588									6.32583	2472.52		0.378371			6.32583	1807.2		0.296993			6.32583	2759.74
6.58941	1823.02		0.285244			6.58941	3765		0.679726			6.58941	1797.97		0.468346			6.58941	2102.69		0.703612			6.58941	3078.08		0.66619									6.45762	2081.9		0.318594			6.45762	2414		0.396713			6.45762	1685.8
6.7212	1861.16		0.291211			6.7212	2334.9		0.421538			6.7212	2048.33		0.533562			6.7212	1457.41		0.487685			6.7212	2620.58		0.567174									6.58941	2564.11		0.392387			6.58941	2744		0.450945			6.58941	2282.05
6.85299	1988.24		0.311095			6.85299	2252.4		0.406644			6.85299	1892.78		0.493042			6.85299	1614.3		0.540185			6.85299	1901		0.411434									6.7212	2035.3		0.311463			6.7212	2740		0.450288			6.7212	1527.63
6.98478	2826.42		0.442244			6.98478	2159.33		0.389842			6.98478	1699.71		0.44275			6.98478	1977.09		0.661584			6.98478	2422.4		0.524281									6.85299	2296.73		0.35147			6.85299	3694.4		0.607132			6.85299	1421.01
7.11656	2306.35		0.360869			7.11656	1607.6		0.290233			7.11656	2524.2		0.657517			7.11656	1208.44		0.404375			7.11656	1663.35		0.36									6.98478	2169.5		0.331999			6.98478	3154.07		0.518335			6.98478	1540.42
7.24835	2753.23		0.430791			7.24835	2011.83		0.363212			7.24835	3416.59		0.889974			7.24835	1345.74		0.45032			7.24835	1799.94		0.389563									7.11656	2630.32		0.402519			7.11656	2368		0.389154			7.11656	1666.65
7.38014	3528.04		0.552024			7.38014	3505.93		0.632954			7.38014	2127.49		0.554182			7.38014	708.373		0.237039			7.38014	2063.85		0.44668									7.24835	3934.33		0.602073			7.24835	3529.5		0.580033			7.24835	1146.25
7.51193	3741.9		0.585486			7.51193	3597.4		0.649467			7.51193	1644.27		0.428308			7.51193	890.275		0.297908			7.51193	2857.7		0.618494									7.38014	4000.45		0.612191			7.38014	2481.07		0.407735			7.38014	1714.21
7.64372	3006.85		0.470475			7.64372	4330.87		0.781886			7.64372	3128.98		0.815054			7.64372	792.672		0.265248			7.64372	3292.28		0.712549									7.51193	4033.46		0.617242			7.51193	2575.6		0.42327			7.51193	2156.26
7.77551	2312.64		0.361852			7.77551	4385.13		0.791683			7.77551	1719.9		0.44801			7.77551	1209.95		0.404881			7.77551	2924.35		0.632919									7.64372	3563.97		0.545396			7.64372	2885.53		0.474204			7.64372	1999.24
7.90729	3916.47		0.6128			7.90729	3011		0.5436			7.90729	1375.46		0.358289			7.90729	1044.75		0.349599			7.90729	2476.62		0.536016									7.77551	4584.63		0.701587			7.77551	5800		0.953164			7.77551	3147.62
8.03908	3665.5		0.573532									8.03908	2344		0.610579									8.03908	1164		0.251925									7.90729	3863		0.591156			7.90729	2957		0.485949			7.90729	3618.78
																																																8.03908	3160
max	9433.91					max	13534.4					max	12128.4					max	9570.32					max	16519
																																				max	6534.65					max	6085					max	8078.29
Repeat 3 - image 3						Repeat 3 - image 3						Repeat 3 - image 3						Repeat 3 - image 3						Repeat 3 - image 3												Repeat 3 - image 4						Repeat 3 - image 4						Repeat 3 - image 4
Line 1						Line 2						Line 3						Line 4						Line 5												Line 1						Line 2						Line 3
Distance	Intensity		Intensity normalised to peak			Distance	Intensity		Intensity normalised to peak			Distance	Intensity		Intensity normalised to peak			Distance	Intensity		Intensity normalised to peak			Distance	Intensity		Intensity normalised to peak									Distance	Intensity		Intensity normalised to peak			Distance	Intensity		Intensity normalised to peak			Distance	Intensity
0	4944		0.569			0	3549		0.580428			0	3752		0.561562			0	3312		0.403055			0	3652		0.444295									0	3017.25		0.310361			0	3242.5		0.399488			0	5482
0.13179	7534.37		0.867123			0.13179	5696.64		0.931667			0.13179	4210.86		0.630239			0.13179	2204.36		0.268259			0.13179	1640.74		0.19961									0.13179	3401.63		0.349899			0.13179	3323.01		0.409406			0.13179	6480.76
0.26358	5485.36		0.631305			0.26358	3941.35		0.644595			0.26358	5560.86		0.832295			0.26358	1858.9		0.226219			0.26358	1472.36		0.179124									0.26358	3105.14		0.319402			0.26358	3460.83		0.426386			0.26358	7643.96
0.39536	3736.46		0.430026			0.39536	2410.25		0.394189			0.39536	5540.88		0.829305			0.39536	1780.39		0.216665			0.39536	1405.95		0.171045									0.39536	3437.82		0.353622			0.39536	4019.2		0.49518			0.39536	6481.2
0.52715	4060.45		0.467313			0.52715	3777.53		0.617803			0.52715	4965.19		0.743141			0.52715	1923.59		0.234091			0.52715	1656.44		0.20152									0.52715	3427.78		0.352589			0.52715	4351.77		0.536154			0.52715	4780.87
0.65894	4841.66		0.557222			0.65894	1851.27		0.302769			0.65894	6653.77		0.995871			0.65894	1962.61		0.23884			0.65894	1601.78		0.194869									0.65894	3021.89		0.310838			0.65894	4445.78		0.547736			0.65894	3468.81
0.79073	4196.56		0.482978			0.79073	2987.65		0.488621			0.79073	7946.76		1.18939			0.79073	1610.13		0.195945			0.79073	1221.8		0.148642									0.79073	2171.87		0.223403			0.79073	4839.48		0.596241			0.79073	4456.2
0.92252	5496.67		0.632607			0.92252	4046.26		0.661753			0.92252	8321.51		1.24548			0.92252	2227.62		0.27109			0.92252	2124.29		0.258438									0.92252	2485.52		0.255666			0.92252	5389.57		0.664015			0.92252	4195.18
1.05431	4810.88		0.55368			1.05431	3424.62		0.560085			1.05431	5477.41		0.819805			1.05431	1652.56		0.201109			1.05431	1404.31		0.170846									1.05431	3577.01		0.367939			1.05431	4313.23		0.531405			1.05431	3736.6
1.18609	5277.9		0.607429			1.18609	3281.28		0.536643			1.18609	6598.46		0.987593			1.18609	1944.84		0.236678			1.18609	980		0.119225									1.18609	2899.68		0.298267			1.18609	3031.95		0.373547			1.18609	3120.85
1.31788	5012.19		0.576848			1.31788	3898.58		0.6376			1.31788	6660.69		0.996907			1.31788	2689.29		0.327274			1.31788	2001.44		0.243492									1.31788	3420.11		0.3518			1.31788	3069.32		0.378151			1.31788	4404.33
1.44967	5383.93		0.619632			1.44967	4782.29		0.782128			1.44967	5604.36		0.838806			1.44967	3007.03		0.365942			1.44967	2308.2		0.280811									1.44967	5114.72		0.526111			1.44967	2711.79		0.334103			1.44967	4291.35
1.58146	5043.61		0.580464			1.58146	5347.6		0.874583			1.58146	4925.67		0.737225			1.58146	2840.17		0.345635			1.58146	1103.4		0.134238									1.58146	6030.97		0.620359			1.58146	3016.59		0.371655			1.58146	3911.6
1.71325	4971.23		0.572134			1.71325	4623.89		0.756223			1.71325	5161.13		0.772468			1.71325	2977.37		0.362332			1.71325	1971.39		0.239835									1.71325	5196.14		0.534486			1.71325	2062.87		0.254153			1.71325	7415.69
1.84504	4682.01		0.538848			1.84504	5467.48		0.894189			1.84504	4721.03		0.706597			1.84504	1935.29		0.235516			1.84504	2136.64		0.25994									1.84504	4923.61		0.506453			1.84504	1804.87		0.222367			1.84504	10169.7
1.97682	4780.72		0.550208			1.97682	4999.67		0.81768			1.97682	4572.77		0.684408			1.97682	3078.18		0.3746			1.97682	2549		0.310107									1.97682	3738		0.384499			1.97682	1820		0.22423			1.97682	10582.2
2.10861	5692.52		0.655147			2.10861	5069.28		0.829066			2.10861	5505.48		0.824005			2.10861	2336.21		0.284305			2.10861	2631.11		0.320096									2.10861	5126.65		0.527339			2.10861	1643.1		0.202435			2.10861	9750.82
2.2404	6937		0.798373			2.2404	4635.49		0.75812			2.2404	4864.81		0.728117			2.2404	2676.69		0.325741			2.2404	3009.34		0.366111									2.2404	4815		0.495281			2.2404	2018.74		0.248716			2.2404	6875.54
2.37219	5969.09		0.686977			2.37219	4336.51		0.709223			2.37219	5070.29		0.758871			2.37219	3070.45		0.373659			2.37219	2961.2		0.360254									2.37219	5760.07		0.592493			2.37219	3207.52		0.395178			2.37219	5869.6
2.50398	6685.48		0.769425			2.50398	4865.42		0.795723			2.50398	5603.04		0.838608			2.50398	2247.2		0.273473			2.50398	3080.38		0.374753									2.50398	6224.82		0.640298			2.50398	3183.66		0.392239			2.50398	6082.22
2.63576	6850.5		0.788418			2.63576	5452.66		0.891766			2.63576	5007.15		0.749421			2.63576	2957.27		0.359886			2.63576	2847.78		0.346455									2.63576	7728.08		0.794927			2.63576	3865.15		0.4762			2.63576	5350.11
2.76755	5843.47		0.67252			2.76755	4786.94		0.782889			2.76755	5422.54		0.811593			2.76755	4486.09		0.545936			2.76755	3391.25		0.412573									2.76755	7249.54		0.745703			2.76755	3118.32		0.384189			2.76755	5237.65
2.89934	6174.74		0.710645			2.89934	5589.87		0.914205			2.89934	5279.6		0.790199			2.89934	3509.16		0.427048			2.89934	4002.42		0.486927									2.89934	9721.75		1	FWHM	0.92252	2.89934	3526.31		0.434454			2.89934	5747.29
3.03113	5840.65		0.672194			3.03113	4894.95		0.800554			3.03113	5341.07		0.799399			3.03113	4469.81		0.543954			3.03113	4441.6		0.540357									3.03113	9108		0.936868			3.03113	2303.48		0.283797			3.03113	4738.17
3.16292	5797.96		0.667282			3.16292	6499.56		1.06298			3.16292	4349.77		0.651031			3.16292	5638.73		0.686207			3.16292	4617.4		0.561744									3.16292	7431.49		0.764419			3.16292	2873.11		0.353977			3.16292	3306.6
3.29471	8762.42		1.00846			3.29471	6957.03		1.1378			3.29471	4194.61		0.627808			3.29471	6153.44		0.748844			3.29471	6271.08		0.762928									3.29471	5805.17		0.597132			3.29471	2864.98		0.352976			3.29471	6593.64
3.42649	8845.95		1.01807			3.42649	4611.18		0.754143			3.42649	6055.15		0.906276			3.42649	8217.25		1			3.42649	8219.76		1									3.42649	3955.6		0.406881			3.42649	3781		0.465833			3.42649	5255.53
3.55828	8243.78		0.948769			3.55828	3315.33		0.542212			3.55828	6315.4		0.945226			3.55828	7515.07		0.914548			3.55828	9475.8		1.15281									3.55828	3285.02		0.337904			3.55828	4914.78		0.605519			3.55828	5978
3.69007	10425.2		1.19983			3.69007	3844.8		0.628804			3.69007	7007.96		1.04888			3.69007	7308.86		0.889453			3.69007	12587.1		1.53132									3.69007	3664.99		0.376989			3.69007	7809.5		0.962159			3.69007	7535.58
3.82186	8688.92		1			3.82186	4720.34		0.771996			3.82186	6681.36		1			3.82186	11919.3		1.45052			3.82186	14618.1		1.77841									3.82186	3413.65		0.351135			3.82186	7078.74		0.872126			3.82186	7609.84
3.95365	10751.7		1.2374			3.95365	6114.46		1			3.95365	9749.67		1.45923			3.95365	12723.8		1.54843	FWHM	1.31789	3.95365	18931		2.30311	FWHM	0.65894							3.95365	3132.5		0.322216			3.95365	6511.44		0.802232			3.95365	7417
4.08543	13724		1.57949			4.08543	10063.4		1.64584			4.08543	11967		1.7911			4.08543	10487.3		1.27626			4.08543	12992.4		1.58063									4.08543	3087.44		0.317581			4.08543	7584.88		0.934484			4.08543	9501.54
4.21722	16362.4		1.88313			4.21722	12370.8		2.0232			4.21722	14889.4		2.2285			4.21722	8777.53		1.06818			4.21722	10468.5		1.27358									4.21722	3146.41		0.323646			4.21722	8116.65		1	FWHM	4.4808	4.21722	9134.33
4.34901	17793		2.04778	FWHM	0.52715	4.34901	14806.1		2.42149			4.34901	16858.7		2.52324	FWHM	0.79073	4.34901	7348.79		0.894312			4.34901	9106.8		1.10792									4.34901	3413.58		0.351128			4.34901	6070.35		0.747889			4.34901	9725.55
4.4808	11034.7		1.26998			4.4808	15998.5		2.6165	FWHM	0.52716	4.4808	16285.2		2.4374			4.4808	8651.03		1.05279			4.4808	7168.07		0.872054									4.4808	2979.25		0.306452			4.4808	4820.84		0.593944			4.4808	8532.31
4.61259	7840.39		0.902343			4.61259	13762.8		2.25086			4.61259	14461.3		2.16442			4.61259	7561.56		0.920205			4.61259	7944.03		0.966455									4.61259	3040.33		0.312735			4.61259	6030.53		0.742984			4.61259	8370.78
4.74438	6388.29		0.735222			4.74438	7650.65		1.25124			4.74438	8987.02		1.34509			4.74438	6845.73		0.833093			4.74438	4891.2		0.595054									4.74438	2558.44		0.263167			4.74438	7616.63		0.938397			4.74438	7659.4
4.87616	4666.62		0.537076			4.87616	5562.39		0.909712			4.87616	8051.04		1.205			4.87616	5150.15		0.626748			4.87616	5217.07		0.634699									4.87616	2920.12		0.30037			4.87616	5599.2		0.689841			4.87616	8142.13
5.00795	4694.61		0.540298			5.00795	3494.04		0.571439			5.00795	6641.65		0.994057			5.00795	4437.98		0.540081			5.00795	4489.96		0.54624									5.00795	2781.04		0.286064			5.00795	5299.19		0.652879			5.00795	8144.16
5.13974	4059.86		0.467245			5.13974	2982		0.487697			5.13974	6064.03		0.907604			5.13974	4755.84		0.578763			5.13974	6596.7		0.802542									5.13974	2956.18		0.304079			5.13974	5280.05		0.650522			5.13974	7274
5.27153	3099		0.356661			5.27153	3049.28		0.498699			5.27153	6251.28		0.935629			5.27153	3949.67		0.480655			5.27153	6903.44		0.83986									5.27153	3496.39		0.359646			5.27153	5562.98		0.685379			5.27153	8302.67
5.40332	4131.64		0.475507			5.40332	2705.22		0.442431			5.40332	4806.53		0.719394			5.40332	3245.43		0.394953			5.40332	6323.59		0.769317									5.40332	4427.01		0.455372			5.40332	4298.6		0.529603			5.40332	8514.07
5.53511	3793.88		0.436634			5.53511	3029.1		0.4954			5.53511	6482.09		0.970175			5.53511	3151.64		0.383539			5.53511	5044.8		0.613741									5.53511	4048.7		0.416458			5.53511	4942.28		0.608907			5.53511	7290.2
5.66689	3611.6		0.415655			5.66689	3805.76		0.622421			5.66689	4799.76		0.71838			5.66689	2878.97		0.350357			5.66689	5074.25		0.617324									5.66689	4699.65		0.483416			5.66689	5197.8		0.640387			5.66689	9564.38
5.79868	3469.75		0.39933			5.79868	3316.79		0.54245			5.79868	4198.37		0.62837			5.79868	2967.55		0.361137			5.79868	4529.2		0.551014									5.79868	5958.79		0.612934			5.79868	4799.7		0.59134			5.79868	9014.73
5.93047	3870.61		0.445465			5.93047	2650.2		0.433432			5.93047	3089.63		0.462426			5.93047	1675.17		0.20386			5.93047	4091		0.497703									5.93047	6114.5		0.628951			5.93047	6881.1		0.847776			5.93047	8724.5
6.06226	2297.83		0.264455			6.06226	2606.67		0.426313			6.06226	2002.96		0.299783			6.06226	3065.02		0.372999			6.06226	4750.16		0.577895									6.06226	7519.62		0.773485			6.06226	6972.46		0.859032			6.06226	8132.91
6.19405	1844.56		0.212288			6.19405	2970.02		0.485738			6.19405	3461.49		0.518081			6.19405	2290.68		0.278765			6.19405	5627.35		0.684613									6.19405	6187.92		0.636503			6.19405	6050.83		0.745484			6.19405	8438.9
6.32583	2304.96		0.265276			6.32583	2515.24		0.411359			6.32583	2061.77		0.308586			6.32583	2417.1		0.29415			6.32583	5658.4		0.68839									6.32583	6259.61		0.643877			6.32583	6048.64		0.745214			6.32583	8524
6.45762	2911.72		0.335108			6.45762	2236.7		0.365804			6.45762	2194.91		0.328512			6.45762	2046.61		0.249063			6.45762	4435.17		0.539575									6.45762	3466.54		0.356576			6.45762	4800.39		0.591426			6.45762	8390.03
6.58941	2303.44		0.265101			6.58941	2565.9		0.419645			6.58941	2497.45		0.373794			6.58941	2080.6		0.253199			6.58941	4154		0.505368									6.58941	4683.47		0.481752			6.58941	5031.74		0.619929			6.58941	8630.11
6.7212	2907.82		0.334658			6.7212	2275.32		0.372122			6.7212	3083.56		0.461517			6.7212	2341.95		0.285004			6.7212	4004.35		0.487162									6.7212	3895.48		0.400697			6.7212	6090.98		0.750431			6.7212	8783
6.85299	2571.98		0.296007			6.85299	1860.16		0.304224			6.85299	2771.85		0.414863			6.85299	1138.12		0.138504			6.85299	4532.84		0.551457									6.85299	2407.61		0.247652			6.85299	5401.83		0.665525			6.85299	9218.84
6.98478	2887.13		0.332277			6.98478	1404.89		0.229765			6.98478	2015.19		0.301613			6.98478	1419.88		0.172793			6.98478	3400.17		0.413658									6.98478	2938.31		0.302241			6.98478	4948.78		0.609707			6.98478	9194.57
7.11656	2747.19		0.316172			7.11656	1444.02		0.236165			7.11656	2447.22		0.366276			7.11656	1827.68		0.22242			7.11656	3982		0.484443									7.11656	4339.97		0.446419			7.11656	5630.3		0.693673			7.11656	8118.2
7.24835	2297.5		0.264417			7.24835	2104.81		0.344235			7.24835	2576.63		0.385645			7.24835	1574.99		0.191669			7.24835	4383.44		0.533282									7.24835	4883.89		0.502367			7.24835	5232.59		0.644674			7.24835	9620.25
7.38014	2129.88		0.245126			7.38014	1732.17		0.28329			7.38014	2381.4		0.356424			7.38014	2145.37		0.261081			7.38014	5224.4		0.635591									7.38014	4462.6		0.459033			7.38014	5915.51		0.728812			7.38014	8690.44
7.51193	2106.43		0.242427			7.51193	1632.64		0.267013			7.51193	2735.21		0.409379			7.51193	1353.68		0.164737			7.51193	4854.9		0.590638									7.51193	5533.94		0.569233			7.51193	6007.68		0.740168			7.51193	7429.85
7.64372	3028.77		0.348578			7.64372	1745.65		0.285496			7.64372	3050.48		0.456566			7.64372	1641.35		0.199744			7.64372	3917.84		0.476638									7.64372	6038.95		0.621179			7.64372	5320.65		0.655523			7.64372	8915.58
7.77551	4309.44		0.49597			7.77551	1323.07		0.216383			7.77551	2366.53		0.354198			7.77551	1626.88		0.197984			7.77551	5568.59		0.677464									7.77551	6218.61		0.63966			7.77551	5282.64		0.65084			7.77551	7337.79
7.90729	3950.5		0.454659			7.90729	1140.52		0.186528			7.90729	2995.82		0.448384			7.90729	1370.97		0.16684			7.90729	4817		0.586027									7.90729	5307.25		0.545915			7.90729	5902.61		0.727223			7.90729	5976
						8.03908	1799.89		0.294366			8.03908	4235		0.633853			8.03908	1557		0.189479																					8.03908	6961		0.85762
						8.17087	2064		0.337561
max	17793					max	15998.5					max	16858.7					max	12723.8					max	18931											max	9721.75					max	8116.65					max	10582.2
Repeat 3 - image 5						Repeat 3 - image 5						Repeat 3 - image 5						Repeat 3 - image 5						Repeat 3 - image 5												Repeat 3 - image 5						Repeat 3 - image 5						Repeat 3 - image 5
Line 1						Line 2						Line 3						Line 4						Line 5												Line 1						Line 2						Line 3
Distance	Intensity		Intensity normalised to peak			Distance	Intensity		Intensity normalised to peak			Distance	Intensity		Intensity normalised to peak			Distance	Intensity		Intensity normalised to peak			Distance	Intensity		Intensity normalised to peak									Distance	Intensity		Intensity normalised to peak			Distance	Intensity		Intensity normalised to peak			Distance	Intensity
0	7547		1.4725			0	4461.5		0.640872			0	7996.25		1.25377			0	2076		0.423035			0	2636		0.431298									0	1196.19		0.139799			0	4053		0.514			0	3372
0.13179	6036.57		1.1778			0.13179	3958.8		0.568663			0.13179	5930.77		0.929916			0.13179	4154.95		0.846671			0.13179	1431.65		0.234245									0.13179	1139.72		0.133199			0.13179	5254.64		0.666391			0.13179	2717.04
0.26358	4794.07		0.935376			0.26358	3126.83		0.449153			0.26358	4363.66		0.684202			0.26358	4116		0.838734			0.26358	1057.66		0.173052									0.26358	1530.55		0.178875			0.26358	4021.9		0.510056			0.26358	2429.82
0.39536	5686.4		1.10948			0.39536	3122.15		0.448481			0.39536	5534.45		0.867776			0.39536	4783.44		0.97474			0.39536	1702.28		0.278524									0.39536	854.455		0.0998602			0.39536	3748.97		0.475442			0.39536	2683.83
0.52715	6879.17		1.3422			0.52715	2946.85		0.4233			0.52715	5234.32		0.820718			0.52715	6782.47		1.38209			0.52715	1995.87		0.32656									0.52715	699.906		0.0817981			0.52715	2366.26		0.300088			0.52715	1909.43
0.65894	6680.33		1.30341			0.65894	2354.45		0.338205			0.65894	3658.11		0.573575			0.65894	5798.57		1.1816			0.65894	1652.66		0.270406									0.65894	1041.77		0.121752			0.65894	2658.67		0.337172			0.65894	1909.85
0.79073	4548		0.887366			0.79073	2701.77		0.388096			0.79073	5400.22		0.846729			0.79073	6205.18		1.26445			0.79073	2425.12		0.396795									0.79073	909.003		0.106235			0.79073	2712.13		0.343951			0.79073	2013.63
0.92252	4125.23		0.804879			0.92252	3295.65		0.473404			0.92252	4643.69		0.728108			0.92252	6781.02		1.3818			0.92252	1940.65		0.317527									0.92252	616.336		0.0720312			0.92252	2502.63		0.317383			0.92252	2342.23
1.05431	5760.43		1.12392			1.05431	2950.58		0.423836			1.05431	4002.83		0.627625			1.05431	6798.33		1.38532			1.05431	1662.26		0.271977									1.05431	889.395		0.103944			1.05431	2276.03		0.288646			1.05431	1771.57
1.18609	5694.5		1.11106			1.18609	3684.87		0.529314			1.18609	3749.84		0.587957			1.18609	5805.81		1.18307			1.18609	1079		0.176545									1.18609	1155.37		0.135028			1.18609	2627.51		0.33322			1.18609	1709.54
1.31788	6092		1.18862			1.31788	3523.22		0.506092			1.31788	4155.07		0.651495			1.31788	5394.25		1.09921			1.31788	1449.92		0.237233									1.31788	2271.13		0.265427			1.31788	2242.29		0.284366			1.31788	1917.43
1.44967	8239.47		1.60761			1.44967	2050.22		0.294504			1.44967	4124.5		0.646702			1.44967	4011.96		0.817534			1.44967	1168.09		0.191122									1.44967	3353.95		0.391977			1.44967	2141.84		0.271627			1.44967	1405.85
1.58146	9407.65		1.83554			1.58146	2023.62		0.290682			1.58146	4106.19		0.643832			1.58146	2767.23		0.563889			1.58146	1608.17		0.263126									1.58146	2946.8		0.344392			1.58146	2750.66		0.348838			1.58146	2124.11
1.71325	7640.97		1.49084			1.71325	2164.19		0.310875			1.71325	2565.87		0.402317			1.71325	2402		0.489465			1.71325	2419.05		0.395801									1.71325	2906.6		0.339695			1.71325	2376.05		0.30133			1.71325	2128.73
1.84504	6517.87		1.27171			1.84504	2187.85		0.314274			1.84504	3265.18		0.511965			1.84504	2220.04		0.452386			1.84504	2619.99		0.428679									1.84504	3460.88		0.404474			1.84504	3452.74		0.437875			1.84504	2669.9
1.97682	6094.5		1.18911			1.97682	3447.41		0.495204			1.97682	5212.93		0.817363			1.97682	2322.32		0.473228			1.97682	2224.84		0.364024									1.97682	3606.94		0.421543			1.97682	2259.6		0.286561			1.97682	3095.09
2.10861	4011.05		0.782601			2.10861	3396.48		0.487887			2.10861	4454.95		0.698516			2.10861	3641.29		0.742			2.10861	2314.68		0.378724									2.10861	3339.1		0.390241			2.10861	2601.12		0.329874			2.10861	2063.03
2.2404	3488.53		0.680652			2.2404	2613.75		0.375452			2.2404	3038.93		0.476491			2.2404	3651.07		0.743992			2.2404	2320.18		0.379624									2.2404	2620.1		0.306212			2.2404	2395.55		0.303803			2.2404	2611.51
2.37219	3213.2		0.626931			2.37219	3478.28		0.499638			2.37219	3642.67		0.571153			2.37219	3658.08		0.745421			2.37219	2898.58		0.474262									2.37219	2844.21		0.332403			2.37219	2970.99		0.37678			2.37219	3155.23
2.50398	3692.33		0.720415			2.50398	3395.26		0.487712			2.50398	4062.29		0.636948			2.50398	2626.28		0.535168			2.50398	3812.01		0.623715									2.50398	2404.56		0.281021			2.50398	3885.28		0.492729			2.50398	3285.78
2.63576	3810.08		0.74339			2.63576	3595.47		0.516471			2.63576	3344.64		0.524424			2.63576	2196.65		0.44762			2.63576	3114.85		0.509647									2.63576	2409.36		0.281582			2.63576	5170.16		0.655678			2.63576	3534.43
2.76755	3227.3		0.629682			2.76755	3999.66		0.574531			2.76755	4259.67		0.667897			2.76755	2187.95		0.445847			2.76755	3900.04		0.638119									2.76755	2647.93		0.309464			2.76755	4327.79		0.548849			2.76755	3188.91
2.89934	3589.08		0.70027			2.89934	2857.2		0.410422			2.89934	4745.82		0.744122			2.89934	2289.9		0.466621			2.89934	6380.23		1.04392									2.89934	2310.49		0.270027			2.89934	3082.14		0.390876			2.89934	4288.16
3.03113	3586.8		0.699825			3.03113	3788.67		0.544223			3.03113	3920.01		0.614639			3.03113	2843.36		0.579403			3.03113	8483.51		1.38806									3.03113	2706.5		0.316309			3.03113	2591.13		0.328606			3.03113	3499.9
3.16292	4561.8		0.890058			3.16292	4977.89		0.715049			3.16292	3115.11		0.488435			3.16292	2938.52		0.598793			3.16292	9169.2		1.50025									3.16292	3407.74		0.398263			3.16292	3155.86		0.400225			3.16292	6475.76
3.29471	5489.17		1.071			3.29471	6568.23		0.943493			3.29471	3584.14		0.561976			3.29471	2952.24		0.60159			3.29471	9534.14		1.55996									3.29471	3511.38		0.410376			3.29471	3702.69		0.469573			3.29471	7708.55
3.42649	4501.47		0.878287			3.42649	6882.82		0.988683			3.42649	4063.12		0.637079			3.42649	3548.58		0.723107			3.42649	7471.88		1.22254									3.42649	3859.79		0.451094			3.42649	5947.07		0.754205			3.42649	8234.45
3.55828	4732.1		0.923286			3.55828	6961.6		1			3.55828	3278.07		0.513987			3.55828	4675.54		0.952754			3.55828	6111.78		1									3.55828	4146.17		0.484564			3.55828	6136.34		0.778208			3.55828	6732.53
3.69007	5125.28		1			3.69007	9930.61		1.42648			3.69007	4148.15		0.650411			3.69007	4566.17		0.930467			3.69007	6713.05		1.09838									3.69007	3183.1		0.372009			3.69007	6046.41		0.766804			3.69007	7824.32
3.82186	5998.27		1.17033			3.82186	14209.5		2.04112			3.82186	4894.25		0.767396			3.82186	4907.4		1			3.82186	9129.06		1.49368									3.82186	3596.95		0.420376			3.82186	7613.09		0.965489			3.82186	6936.37
3.95365	8627		1.68322			3.95365	18079.7		2.59706			3.95365	6377.74		1			3.95365	7445.27		1.51715			3.95365	12112		1.98175									3.95365	5459.19		0.638016			3.95365	7885.22		1	FWHM	1.31789	3.95365	6026.4
4.08543	11642.6		2.27159			4.08543	21546.5		3.09505	FWHM	0.39536	4.08543	7976.69		1.25071			4.08543	8677.45		1.76824			4.08543	12438.8		2.03521	FWHM	0.52715							4.08543	5660.44		0.661536			4.08543	7656.78		0.97103			4.08543	6442.76
4.21722	15016.6		2.9299	FWHM	0.52715	4.21722	17984		2.58331			4.21722	7405.69		1.16118			4.21722	9917.08		2.02084			4.21722	8095.19		1.32452									4.21722	6648.94		0.777062			4.21722	7254.32		0.91999			4.21722	5045.99
4.34901	14091.7		2.74945			4.34901	10725.5		1.54066			4.34901	7255.73		1.13766			4.34901	11272.5		2.29704	FWM	0.52715	4.34901	5836.21		0.954911									4.34901	8017.47		0.937002			4.34901	6117.08		0.775766			4.34901	4269.65
4.4808	9713.3		1.89517			4.4808	8070.39		1.15927			4.4808	8935.43		1.40103	FWHM	1.0543	4.4808	9281.36		1.8913			4.4808	6077.63		0.994413									4.4808	8556.51		1	FWHM	1.0543	4.4808	5175.21		0.656318			4.4808	3569.06
4.61259	6483.5		1.265			4.61259	6840.82		0.98265			4.61259	8915.61		1.39793			4.61259	5297.39		1.07947			4.61259	4025.28		0.65861									4.61259	7208.09		0.84241			4.61259	4534.08		0.57501			4.61259	4688.75
4.74438	4750.25		0.926827			4.74438	7604.41		1.09234			4.74438	6776.06		1.06246			4.74438	2993.68		0.610034			4.74438	3325.21		0.544066									4.74438	6812.2		0.796143			4.74438	4330.82		0.549233			4.74438	4397.13
4.87616	4225.83		0.824507			4.87616	6000.25		0.861906			4.87616	5249.3		0.823065			4.87616	3501.18		0.71345			4.87616	2875.2		0.470437									4.87616	6916.45		0.808326			4.87616	3517.97		0.446148			4.87616	5443.89
5.00795	3815.88		0.744521			5.00795	3681.99		0.528899			5.00795	4184.84		0.656164			5.00795	3667.07		0.747254			5.00795	2704.47		0.442502									5.00795	4655.59		0.544099			5.00795	3822.26		0.484738			5.00795	3996.86
5.13974	2935.6		0.572768			5.13974	3801.65		0.546088			5.13974	2533.8		0.397289			5.13974	2214.63		0.451284			5.13974	1955.19		0.319905									5.13974	3994.61		0.46685			5.13974	4915.23		0.623347			5.13974	3667.61
5.27153	2217.42		0.432643			5.27153	3637.07		0.522447			5.27153	2322.89		0.364218			5.27153	2641.38		0.538244			5.27153	2343.59		0.383454									5.27153	2753.95		0.321855			5.27153	5302.24		0.672429			5.27153	3744.22
5.40332	2103.4		0.410397			5.40332	3316.89		0.476455			5.40332	2727.87		0.427717			5.40332	3394.14		0.691637			5.40332	2929.5		0.479321									5.40332	3923.93		0.458591			5.40332	4679.71		0.593479			5.40332	4784.38
5.53511	2372.2		0.462843			5.53511	3087.58		0.443515			5.53511	2715.13		0.42572			5.53511	3011.24		0.613612			5.53511	3144.75		0.51454									5.53511	3886.89		0.454261			5.53511	4357.32		0.552594			5.53511	3723.75
5.66689	2822.27		0.550656			5.66689	2710.74		0.389385			5.66689	2777.53		0.435503			5.66689	2490.57		0.507514			5.66689	3093.24		0.506111									5.66689	3595.98		0.420262			5.66689	3721.94		0.472015			5.66689	2428.61
5.79868	2330.62		0.454729			5.79868	2175.85		0.31255			5.79868	3238.24		0.50774			5.79868	2379.93		0.484969			5.79868	3514.08		0.574968									5.79868	3361.4		0.392847			5.79868	2149.38		0.272583			5.79868	3829.78
5.93047	2089		0.407587			5.93047	2030.68		0.291697			5.93047	2525.44		0.395977			5.93047	2583.08		0.526364			5.93047	1907.59		0.312117									5.93047	3789.77		0.442911			5.93047	2443.5		0.309884			5.93047	4014.64
6.06226	2182.92		0.425912			6.06226	2552.66		0.366677			6.06226	2041.93		0.320165			6.06226	2886.14		0.58812			6.06226	1843.61		0.301649									6.06226	3535.23		0.413163			6.06226	2193.2		0.278141			6.06226	3565.59
6.19405	1915.53		0.373742			6.19405	3176.18		0.456242			6.19405	2007.83		0.314818			6.19405	2936.2		0.598322			6.19405	1628.1		0.266387									6.19405	4162.36		0.486456			6.19405	2663.3		0.337759			6.19405	4761.87
6.32583	2265.45		0.442015			6.32583	2461.31		0.353556			6.32583	2253.09		0.353274			6.32583	2708.09		0.551839			6.32583	1378.85		0.225606									6.32583	3590.82		0.41966			6.32583	2949.21		0.374018			6.32583	5044.37
6.45762	2110.23		0.41173			6.45762	2465.02		0.354088			6.45762	1982.76		0.310888			6.45762	1708.55		0.348158			6.45762	1157.08		0.18932									6.45762	5283.14		0.617441			6.45762	3036.37		0.385071			6.45762	3870
6.58941	1556.58		0.303707			6.58941	1960.53		0.281621			6.58941	2019.66		0.316673			6.58941	1141.19		0.232545			6.58941	1270.35		0.207853									6.58941	5317.21		0.621423			6.58941	3659.06		0.46404			6.58941	4768.09
6.7212	1675.7		0.326948			6.7212	2084.35		0.299407			6.7212	2285.59		0.358369			6.7212	1673.74		0.341064			6.7212	974.324		0.159417									6.7212	3022.53		0.353243			6.7212	3619.36		0.459005			6.7212	5072.26
6.85299	1819.98		0.355099			6.85299	2561.96		0.368012			6.85299	1686.49		0.264434			6.85299	2525.72		0.514677			6.85299	993.787		0.162602									6.85299	3171.07		0.370604			6.85299	4427.55		0.5615			6.85299	5092.12
6.98478	1804.23		0.352026			6.98478	2630.34		0.377836			6.98478	1469.55		0.230419			6.98478	1570.29		0.319984			6.98478	1223.85		0.200244									6.98478	2971.91		0.347328			6.98478	4084.24		0.517961			6.98478	3660.38
7.11656	1858.45		0.362604			7.11656	2559.04		0.367593			7.11656	2859.61		0.448373			7.11656	1569.95		0.319915			7.11656	1655.12		0.270808									7.11656	3369.43		0.393786			7.11656	3139.37		0.398134			7.11656	3746.57
7.24835	1761.33		0.343656			7.24835	2039.27		0.292931			7.24835	1098.3		0.172208			7.24835	1666.35		0.339559			7.24835	948.425		0.15518									7.24835	3240.22		0.378685			7.24835	2946.09		0.373622			7.24835	3642.56
7.38014	1826.28		0.356328			7.38014	2182.99		0.313576			7.38014	1512.55		0.237161			7.38014	778.854		0.15871			7.38014	1001.05		0.16379									7.38014	4087.76		0.477736			7.38014	4562.12		0.578567			7.38014	3784.92
7.51193	2328.9		0.454394			7.51193	1829.8		0.262841			7.51193	1871.4		0.293427			7.51193	1518.62		0.309456			7.51193	851.706		0.139355									7.51193	3595.47		0.420203			7.51193	4664.17		0.591508			7.51193	3619.69
7.64372	1771.33		0.345607			7.64372	2119.03		0.304389			7.64372	1671.59		0.262098			7.64372	1261.72		0.257105			7.64372	1580.34		0.258572									7.64372	5027.65		0.587582			7.64372	5703.15		0.723271			7.64372	4508.31
7.77551	1806.87		0.35254			7.77551	2516.59		0.361496			7.77551	1621.54		0.254249			7.77551	2270.14		0.462595			7.77551	1133.92		0.185531									7.77551	4374.33		0.511229			7.77551	6988.86		0.886325			7.77551	3327.87
7.90729	2211.25		0.43144			7.90729	2374.19		0.341041			7.90729	1517.27		0.237901			7.90729	2262.35		0.461008			7.90729	1087.11		0.177871									7.90729	5537.06		0.647117			7.90729	6027.99		0.764468			7.90729	3001.61
						8.03908	2360.62		0.339091			8.03908	1452.25		0.227706			8.03908	2556		0.520846			8.03908	1092.5		0.178753									8.03908	4774.94		0.558047			8.03908	3047		0.386419			8.03908	4705
						8.17087	3269		0.469576
max	15016.6					max	21546.5					max	8935.43					max	11272.5					max	12438.8											max	8556.51					max	7885.22					max	8234.45
																																				Repeat 3 - image 6						Repeat 3 - image 6						Repeat 3 - image 6
Repeat 3 - image 6						Repeat 3 - image 6						Repeat 3 - image 6						Repeat 3 - image 6						Repeat 3 - image 6												Line 1						Line 2						Line 3
Line 1						Line 2						Line 3						Line 4						Line 5
																																				Distance	Intensity		Intensity normalised to peak			Distance	Intensity		Intensity normalised to peak			Distance	Intensity
Distance	Intensity		Intensity normalised to peak			Distance	Intensity		Intensity normalised to peak			Distance	Intensity		Intensity normalised to peak			Distance	Intensity		Intensity normalised to peak			Distance	Intensity		Intensity normalised to peak									0	2816.75		0.322764			0	3015		0.431098			0	2722
0	485		0.1342			0	2109		0.446496			0	6001		0.64012			0	7470		0.742424			0	2572		0.994802									0.13179	2692.85		0.308567			0.13179	2447.69		0.349982			0.13179	3032.98
0.13179	493.129		0.13645			0.13179	2797.15		0.592184			0.13179	6238.13		0.665415			0.13179	8189.68		0.813951			0.13179	3279.24		1.26835									0.26358	2626.91		0.301011			0.26358	1571.99		0.224769			0.26358	3195.58
0.26358	841.677		0.232893			0.26358	2564.1		0.542845			0.26358	4706.73		0.502062			0.26358	7818.84		0.777094			0.26358	3007.74		1.16334									0.39536	3462.9		0.396805			0.39536	1838.78		0.262917			0.39536	2370.97
0.39536	1345.64		0.372342			0.39536	3113.16		0.659085			0.39536	5903		0.629667			0.39536	5908.56		0.587236			0.39536	2351.95		0.909691									0.52715	3454.84		0.395881			0.52715	2275.98		0.325429			0.52715	3383.07
0.52715	1219.19		0.337353			0.52715	3974.25		0.841387			0.52715	5356.8		0.571404			0.52715	4987.44		0.495689			0.52715	2744.97		1.0617									0.65894	3203.08		0.367033			0.65894	2437.77		0.348564			0.65894	2175.36
0.65894	142.29		0.0393719			0.65894	4635.82		0.981449			0.65894	4325		0.461343			0.65894	7623		0.75763			0.65894	4431.48		1.71401									0.79073	3571.67		0.409269			0.79073	3190.39		0.456175			0.79073	3840.48
0.79073	1112.58		0.307853			0.79073	4105.69		0.869213			0.79073	5546.2		0.591607			0.79073	6181.04		0.614317			0.79073	5095.55		1.97086									0.92252	4296.66		0.492344			0.92252	2484.25		0.355209			0.92252	4690.88
0.92252	1153.29		0.319117			0.92252	4130.07		0.874377			0.92252	4054.93		0.432535			0.92252	5830.56		0.579484			0.92252	2528.5		0.977977									1.05431	3101.83		0.355431			1.05431	1972.33		0.282012			1.05431	3338.59
1.05431	970.129		0.268436			1.05431	4675.77		0.989905			1.05431	3183.53		0.339584			1.05431	5591.56		0.55573			1.05431	2164.97		0.837369									1.18609	2978.92		0.341347			1.18609	4155.98		0.59424			1.18609	4863.28
1.18609	1187.42		0.328561			1.18609	4614.3		0.976891			1.18609	5341.2		0.56974			1.18609	5562.4		0.552832			1.18609	1849.39		0.715309									1.31788	2628.56		0.3012			1.31788	3959.16		0.566099			1.31788	3772.08
1.31788	1143.9		0.31652			1.31788	3966.8		0.839809			1.31788	7747.33		0.8264			1.31788	6530		0.649			1.31788	2682.58		1.03757									1.44967	2220.94		0.254492			1.44967	2941.47		0.420584			1.44967	5222.73
1.44967	909.226		0.251584			1.44967	3869.92		0.819299			1.44967	4901		0.522784			1.44967	5867.52		0.583157			1.44967	3686.16		1.42574									1.58146	3402.65		0.389901			1.58146	2667.48		0.381408			1.58146	4899.1
1.58146	497.806		0.137744			1.58146	2880.25		0.609777			1.58146	4602.8		0.490976			1.58146	5199		0.516715			1.58146	2165.95		0.83775									1.71325	2587.11		0.29645			1.71325	2450.32		0.350358			1.71325	4260.97
1.71325	819.194		0.226672			1.71325	5467.58		1.15754			1.71325	5427.2		0.578914			1.71325	4758.84		0.472969			1.71325	3680.54		1.42356									1.84504	2893.47		0.331555			1.84504	2199.9		0.314551			1.84504	4540.09
1.84504	601.258		0.166369			1.84504	4500.98		0.9529			1.84504	2438.53		0.260116			1.84504	3832.72		0.380924			1.84504	4630.27		1.7909									1.97682	3774		0.432453			1.97682	1230.93		0.176003			1.97682	3639.16
1.97682	1476.23		0.408474			1.97682	3630.63		0.76864			1.97682	4616		0.492384			1.97682	2794		0.277688			1.97682	3724.9		1.44072									2.10861	3484.92		0.399328			2.10861	1569.14		0.224362			2.10861	3716.03
2.10861	682.645		0.188889			2.10861	3142.13		0.665219			2.10861	6284.93		0.670407			2.10861	4172.84		0.414728			2.10861	2685.73		1.03879									2.2404	5359.55		0.614138			2.2404	2517.36		0.359943			2.2404	4628.69
2.2404	1264.29		0.349831			2.2404	2443.4		0.517291			2.2404	4494.07		0.479377			2.2404	5107.68		0.507639			2.2404	3742.88		1.44768									2.37219	3977.77		0.455802			2.37219	1565.02		0.223774			2.37219	4334.4
2.37219	934.387		0.258546			2.37219	1934.22		0.409493			2.37219	5787		0.617293			2.37219	4508.96		0.448134			2.37219	3684.38		1.42505									2.50398	3476.73		0.398389			2.50398	2286.65		0.326955			2.50398	4927.6
2.50398	689.935		0.190906			2.50398	2491.67		0.52751			2.50398	4741.67		0.505789			2.50398	4849.36		0.481965			2.50398	3608		1.39551									2.63576	4793.32		0.549255			2.63576	3643.97		0.521031			2.63576	5115.09
2.63576	1641.32		0.454157			2.63576	2349.23		0.497354			2.63576	5085.33		0.542447			2.63576	6280		0.624153			2.63576	4271.86		1.65228									2.76755	5210.7		0.597081			2.76755	4526.52		0.647222			2.76755	5827.46
2.76755	1396.93		0.386534			2.76755	2325.64		0.49236			2.76755	4576.4		0.48816			2.76755	7469.76		0.7424			2.76755	4133.04		1.59858									2.89934	3843.57		0.440425			2.89934	6073.36		0.868395			2.89934	6611.73
2.89934	2419.42		0.669457			2.89934	3468.57		0.73433			2.89934	4819.8		0.514123			2.89934	8596.36		0.85437			2.89934	3393.35		1.31248									3.03113	4438.06		0.508546			3.03113	5055.69		0.722885			3.03113	6207.74
3.03113	1477.71		0.408885			3.03113	3275.43		0.693439			3.03113	4357.93		0.464856			3.03113	8900.16		0.884564			3.03113	2585.44		1									3.16292	5393.02		0.617973			3.16292	6081.98		0.869629			3.16292	6444.39
3.16292	2382.64		0.659282			3.16292	2288.49		0.484495			3.16292	4396		0.468917			3.16292	10061.6		1			3.16292	3931.76		1.52073									3.29471	8726.96		1	FWHM	1.18609	3.29471	5934.34		0.848518			3.29471	5915.9
3.29471	817.677		0.226253			3.29471	2367.07		0.501131			3.29471	6984		0.744976			3.29471	10515		1.04506			3.29471	5780.7		2.23587									3.42649	6146.56		0.704318			3.42649	5525.38		0.790043			3.42649	6994.66
3.42649	2206.48		0.610538			3.42649	4763.31		1.00844			3.42649	9374.8		1			3.42649	15102.2		1.50097			3.42649	10864.7		4.20225									3.55828	7365.99		0.84405			3.55828	3624.41		0.518234			3.55828	8609.34
3.55828	2845.06		0.787234			3.55828	4723.45		1			3.55828	7021		0.748923			3.55828	19195		1.90774			3.55828	16967.7		6.5628	FWHM	0.52716							3.69007	8619.41		0.987676			3.69007	4669.5		0.667666			3.69007	9497.98
3.69007	2789.87		0.771962			3.69007	5673.18		1.20107			3.69007	7504.4		0.800486			3.69007	25050.1		2.48967	FWHM	0.65894	3.69007	14694.4		5.68351									3.82186	7795.37		0.893251			3.82186	5089.84		0.727768			3.82186	11196.8
3.82186	3594.32		0.994555			3.82186	8002.93		1.6943			3.82186	12124.9		1.29335			3.82186	24919.2		2.47665			3.82186	14798.1		5.72361									3.95365	8193.88		0.938916			3.95365	4213.17		0.602418			3.95365	11112.8
3.95365	2301.48		0.636825			3.95365	10417.5		2.20548			3.95365	17713		1.88943	FWHM	0.79073	3.95365	19966		1.98437			3.95365	9903.75		3.83059									4.08543	8531.17		0.977566			4.08543	4269.89		0.610528			4.08543	9682.52
4.08543	3614		1			4.08543	12002		2.54094	FWHM	0.79073	4.08543	16008.3		1.70758			4.08543	15919.4		1.58218			4.08543	7323.02		2.83241									4.21722	6483.01		0.742872			4.21722	5620.15		0.803594			4.21722	7672.85
4.21722	5680.55		1.57182			4.21722	11845.5		2.50781			4.21722	17131.5		1.8274			4.21722	11418.1		1.13482			4.21722	5224.75		2.02083									4.34901	4330.35		0.496204			4.34901	6490.89		0.928096			4.34901	8912.36
4.34901	5663.32		1.56705			4.34901	9465.75		2.00399			4.34901	14293.6		1.52468			4.34901	10188.4		1.01259			4.34901	5419.56		2.09618									4.4808	3576.55		0.409828			4.4808	5324.43		0.761311			4.4808	9565.68
4.4808	11413.4		3.15809			4.4808	8496.41		1.79877			4.4808	10710.3		1.14246			4.4808	9358		0.930067			4.4808	4215.4		1.63044									4.61259	4632.74		0.530854			4.61259	6993.77		1	FWHM	2.76756	4.61259	8758.91
4.61259	14157.8		3.91749	FWHM	0.39536	4.61259	7187.03		1.52156			4.61259	9128.33		0.97371			4.61259	6608		0.656752			4.61259	5172.46		2.00061									4.74438	4769.68		0.546546			4.74438	6645.4		0.950188			4.74438	8858.99
4.74438	10988.7		3.04059			4.74438	4984.35		1.05523			4.74438	8448.6		0.901203			4.74438	7385.04		0.73398			4.74438	5739.77		2.22004									4.87616	3962.3		0.45403			4.87616	5232.61		0.748182			4.87616	8112.57
4.87616	9207.26		2.54766			4.87616	6177.9		1.30792			4.87616	6041.67		0.644458			4.87616	6965.08		0.692241			4.87616	5551.39		2.14717									5.00795	2802.91		0.321179			5.00795	5235.03		0.748528			5.00795	6693.03
5.00795	5987.84		1.65685			5.00795	4248.05		0.899354			5.00795	5439.87		0.580265			5.00795	4368.84		0.434208			5.00795	6232.85		2.41075									5.13974	3228.03		0.369892			5.13974	4011.21		0.57354			5.13974	6926.26
5.13974	5843.48		1.6169			5.13974	3643.33		0.771328			5.13974	3665.4		0.390984			5.13974	4213.76		0.418795			5.13974	5438.11		2.10336									5.27153	2437.86		0.279348			5.27153	3513.33		0.502352			5.27153	4814.61
5.27153	4088.29		1.13124			5.27153	2456.61		0.520087			5.27153	5422		0.578359			5.27153	8173		0.812293			5.27153	4986.41		1.92865									5.40332	2198.88		0.251964			5.40332	4058.21		0.580261			5.40332	4073.55
5.40332	3566.06		0.986736			5.40332	3204.39		0.678401			5.40332	4337.8		0.462709			5.40332	4661.96		0.46334			5.40332	2469.46		0.955141									5.53511	2161.69		0.247702			5.53511	3496.61		0.49996			5.53511	5022.28
5.53511	3818.26		1.05652			5.53511	3580.88		0.758107			5.53511	3304.2		0.352456			5.53511	5252.68		0.52205			5.53511	2414.6		0.933922									5.66689	2629.36		0.301292			5.66689	3157.27		0.45144			5.66689	4739.99
5.66689	5280.23		1.46105			5.66689	4175.88		0.884075			5.66689	6137.93		0.654727			5.66689	5163.76		0.513213			5.66689	2521.29		0.975188									5.79868	1625.43		0.186254			5.79868	3893.8		0.556753			5.79868	5284.05
5.79868	6727.03		1.86138			5.79868	4050.15		0.857455			5.79868	2709.4		0.289009			5.79868	5424.56		0.539133			5.79868	1924.79		0.744473									5.93047	3265.06		0.374135			5.93047	4494.38		0.642627			5.93047	3982.07
5.93047	8997.84		2.48972			5.93047	3172.92		0.671738			5.93047	5702		0.608226			5.93047	5115		0.508366			5.93047	1727.43		0.668137									6.06226	2860.34		0.327759			6.06226	4449.07		0.636148			6.06226	3802.26
6.06226	5976.16		1.65361			6.06226	2895.43		0.61299			6.06226	2370.33		0.252841			6.06226	3986.6		0.396218			6.06226	2129.82		0.823774									6.19405	3016.86		0.345695			6.19405	4266.23		0.610005			6.19405	5326.38
6.19405	6891.84		1.90698			6.19405	3400.52		0.719922			6.19405	2290.4		0.244315			6.19405	5209.04		0.517713			6.19405	2229.45		0.862309									6.32583	2976.3		0.341047			6.32583	5512.15		0.788152			6.32583	5771.28
6.32583	5967.87		1.65132			6.32583	4721.02		0.999486			6.32583	3697.4		0.394398			6.32583	7335		0.729006			6.32583	1352.4		0.523082									6.45762	1887.86		0.216325			6.45762	6494.36		0.928593			6.45762	5222.52
6.45762	4540.97		1.25649			6.45762	4667.69		0.988194			6.45762	4416.67		0.471121			6.45762	5263		0.523076			6.45762	2021.36		0.781825									6.58941	2603.15		0.298288			6.58941	5017.31		0.717397			6.58941	4855.29
6.58941	4762.03		1.31766			6.58941	3069.58		0.649859			6.58941	4561.33		0.486553			6.58941	6336		0.629718			6.58941	2621.43		1.01392									6.7212	2956.54		0.338783			6.7212	4217.49		0.603035			6.7212	4900.01
6.7212	3501.13		0.968768			6.7212	3729.62		0.789596			6.7212	4642.4		0.4952			6.7212	5430.28		0.539701			6.7212	2852.86		1.10344									6.85299	3491.48		0.40008			6.85299	3897.77		0.55732			6.85299	4106.68
6.85299	4073.1		1.12703			6.85299	3150.99		0.667094			6.85299	5255.47		0.560595			6.85299	5290.48		0.525807			6.85299	3568.84		1.38036									6.98478	3583.18		0.410588			6.98478	2953.42		0.422294			6.98478	4671.89
6.98478	4240.1		1.17324			6.98478	3078.58		0.651766			6.98478	3031.8		0.323399			6.98478	4820.48		0.479095			6.98478	2975.94		1.15104									7.11656	3341.48		0.382892			7.11656	3544.18		0.506763			7.11656	4885
7.11656	4160.84		1.15131			7.11656	3105.75		0.657518			7.11656	1734.6		0.185028			7.11656	4691.6		0.466286			7.11656	3022.61		1.16909									7.24835	3584.91		0.410785			7.24835	3915.22		0.559816			7.24835	4798.27
7.24835	3780.61		1.0461			7.24835	2746.97		0.581561			7.24835	3481.67		0.371386			7.24835	2784		0.276694			7.24835	3052.89		1.1808									7.38014	3765.71		0.431503			7.38014	3817.33		0.545819			7.38014	4940.13
7.38014	2285		0.632263			7.38014	3298.2		0.698261			7.38014	2582.67		0.27549			7.38014	4908.12		0.487805			7.38014	2445.18		0.94575									7.51193	3766.47		0.43159			7.51193	4337.31		0.620168			7.51193	5119.46
7.51193	3420.71		0.946516			7.51193	2921.24		0.618455			7.51193	3080.4		0.328583			7.51193	6412.16		0.637288			7.51193	2703.44		1.04564									7.64372	2906.55		0.333055			7.64372	5718.71		0.817686			7.64372	4140.75
7.64372	2599.58		0.719309			7.64372	2974.39		0.629707			7.64372	1949.47		0.207948			7.64372	7498.84		0.74529			7.64372	2450.05		0.947633									7.77551	2679.07		0.306988			7.77551	6121.78		0.875319			7.77551	5151.69
7.77551	2697.36		0.746363			7.77551	3765.35		0.797162			7.77551	2571.4		0.274289			7.77551	6596.4		0.655599			7.77551	2772.17		1.07222									7.90729	3132.79		0.358978			7.90729	6060.87		0.86661			7.90729	5598.57
7.90729	3005.55		0.83164			7.90729	4135.09		0.875438			7.90729	4055		0.432543			7.90729	6260		0.622165			7.90729	2584.32		0.999566									8.03908	3203.75		0.36711			8.03908	5219		0.746236			8.03908	4148
8.03908	2523.32		0.698208			8.03908	7721		1.63461															8.03908	4496		1.73897
8.17087	4225		1.16906
max	14157.8					max	12002					max	17713					max	25050.1					max	16967.7											max	8726.96					max	6993.77					max	11196.8
Repeat 3 - image 7						Repeat 3 - image 7						Repeat 3 - image 7						Repeat 3 - image 7						Repeat 3 - image 7
Line 1						Line 2						Line 3						Line 4						Line 5												Repeat 3 - image 7						Repeat 3 - image 7						Repeat 3 - image 7
																																				Line 1						Line 2						Line 3
Distance	Intensity		Intensity normalised to peak			Distance	Intensity		Intensity normalised to peak			Distance	Intensity		Intensity normalised to peak			Distance	Intensity		Intensity normalised to peak			Distance	Intensity		Intensity normalised to peak
0	3953		1.51437			0	693		0.253357			0	3154		0.687125			0	661		0.13893			0	2190		0.369491									Distance	Intensity		Intensity normalised to peak			Distance	Intensity		Intensity normalised to peak			Distance	Intensity
0.13179	3067.53		1.17515			0.13179	877.529		0.32082			0.13179	4976.97		1.08427			0.13179	1602.94		0.336908			0.13179	2561.15		0.432111									0	4906		0.536351			0	2919.5		0.258244			0	6808.75
0.26358	2651.2		1.01566			0.26358	991.155		0.362361			0.26358	5007.43		1.09091			0.26358	1874.95		0.39408			0.26358	1791.16		0.302199									0.13179	3735		0.408331			0.13179	3340.59		0.295491			0.13179	5337.23
0.39536	3226.8		1.23616			0.39536	754.032		0.27567			0.39536	4830.36		1.05233			0.39536	1520.43		0.319567			0.39536	2462.95		0.415543									0.26358	3235		0.353668			0.26358	3804.54		0.33653			0.26358	4192.12
0.52715	4564.53		1.74864			0.52715	1053.71		0.38523			0.52715	4690.15		1.02179			0.52715	1766.23		0.371229			0.52715	3008.64		0.507611									0.39536	4119		0.450312			0.39536	3106.41		0.274778			0.39536	3453.47
0.65894	3946		1.51168			0.65894	1103.41		0.403401			0.65894	4420.02		0.962936			0.65894	2175.6		0.45727			0.65894	2535.03		0.427704									0.52715	2863		0.312999			0.52715	3075.95		0.272083			0.52715	3651.71
0.79073	4047.6		1.55061			0.79073	742.175		0.271335			0.79073	3955.16		0.861665			0.79073	1416.65		0.297754			0.79073	2476.8		0.41788									0.65894	3932		0.429868			0.65894	3234.06		0.286069			0.65894	4125.96
0.92252	3413.97		1.30787			0.92252	761.207		0.278293			0.92252	3103.73		0.676173			0.92252	1712.06		0.359844			0.92252	2612.74		0.440815									0.79073	3294		0.360118			0.79073	7092.86		0.627399			0.79073	4852.75
1.05431	4507.13		1.72665			1.05431	1585.56		0.579674			1.05431	2449.1		0.533556			1.05431	1619.12		0.340309			1.05431	3194.53		0.538974									0.92252	3152		0.344594			0.92252	10109.8		0.894265			0.92252	6167.13
1.18609	3853.4		1.47621			1.18609	966.337		0.353288			1.18609	1636.23		0.356465			1.18609	1721.48		0.361824			1.18609	3053.75		0.515221									1.05431	3252		0.355526			1.05431	10338.7		0.914512			1.05431	6633.91
1.31788	3706.33		1.41987			1.31788	1189.67		0.434937			1.31788	1970.74		0.429343			1.31788	2501.84		0.525841			1.31788	2651.11		0.447289									1.18609	2066		0.225866			1.18609	5854.94		0.517898			1.18609	5316.48
1.44967	3717.83		1.42428			1.44967	1147.7		0.419592			1.44967	1881.06		0.409803			1.44967	1897.49		0.398818			1.44967	1879.1		0.317037									1.31788	3291		0.35979			1.31788	6079.86		0.537794			1.31788	4917.28
1.58146	2260.2		0.865867			1.58146	713.501		0.260852			1.58146	2040.79		0.444603			1.58146	1760.96		0.370121			1.58146	2277.2		0.384204									1.44967	3309		0.361758			1.44967	5952.63		0.52654			1.44967	3733.57
1.71325	2294.03		0.878828			1.71325	983.748		0.359653			1.71325	2904.49		0.632766			1.71325	2381.65		0.500579			1.71325	3085.62		0.520598									1.58146	1971		0.21548			1.58146	6791.33		0.600727			1.58146	3197.42
1.84504	2717.07		1.04089			1.84504	1038.6		0.379707			1.84504	1496.48		0.326021			1.84504	1835.19		0.385723			1.84504	3097.8		0.522653									1.71325	2063		0.225538			1.71325	7516.65		0.664885			1.71325	3063.36
1.97682	3122		1.19602			1.97682	894.772		0.327124			1.97682	2360.34		0.514219			1.97682	2397.22		0.503852			1.97682	2772		0.467685									1.84504	2509		0.274298			1.84504	6708.92		0.593437			1.84504	2389.62
2.10861	3102.27		1.18846			2.10861	1414.6		0.517171			2.10861	2435.02		0.530488			2.10861	1288.95		0.270914			2.10861	2497.71		0.421408									1.97682	4866		0.531978			1.97682	6280.06		0.555503			1.97682	2670.16
2.2404	2751.53		1.05409			2.2404	1566.65		0.572758			2.2404	2723.42		0.593319			2.2404	1594.82		0.335202			2.2404	2299.54		0.387972									2.10861	3241		0.354324			2.10861	6148.11		0.543831			2.10861	2724.53
2.37219	2583.4		0.989682			2.37219	2049.98		0.749462			2.37219	2350.71		0.512122			2.37219	1939.31		0.407607			2.37219	3887.8		0.65594									2.2404	4101		0.448344			2.2404	6575.13		0.581603			2.2404	2961.87
2.50398	3087.07		1.18263			2.50398	2491.51		0.910884			2.50398	3519.08		0.76666			2.50398	2279.61		0.479131			2.50398	2856.51		0.481943									2.37219	3708		0.405379			2.37219	5564.21		0.492182			2.37219	2587.51
2.63576	2894.33		1.1088			2.63576	1728.58		0.63196			2.63576	3294.55		0.717746			2.63576	2438.49		0.512525			2.63576	3900.22		0.658036									2.50398	3929		0.42954			2.50398	5424		0.47978			2.50398	2553.42
2.76755	2690.1		1.03056			2.76755	1864.01		0.681474			2.76755	2749.51		0.599004			2.76755	2200.03		0.462405			2.76755	2661.1		0.448974									2.63576	3389		0.370504			2.63576	5530.58		0.489207			2.63576	2551.53
2.89934	2545.13		0.975022			2.89934	3142.1		1.14874			2.89934	2333.3		0.508329			2.89934	2472.32		0.519636			2.89934	2976.24		0.502144									2.76755	4318		0.472067			2.76755	6068.3		0.536771			2.76755	2070.86
3.03113	2621.7		1.00435			3.03113	2110.28		0.771509			3.03113	3431.98		0.747684			3.03113	3968.95		0.834199			3.03113	5055.6		0.852969									2.89934	2169		0.237127			2.89934	7813.95		0.691182			2.89934	2338.34
3.16292	3758.2		1.43974			3.16292	2370.16		0.866516			3.16292	3180.14		0.692819			3.16292	4757.79		1			3.16292	5028.4		0.848379									3.03113	2517		0.275172			3.03113	9390.11		0.830602			3.03113	3475.08
3.29471	3329		1.27532			3.29471	2375.09		0.868321			3.29471	3191.47		0.695288			3.29471	4503.71		0.946595			3.29471	5299.78		0.894165									3.16292	5353		0.585219			3.16292	8604.06		0.761072			3.16292	3063.36
3.42649	2610.33		1			3.42649	2390.6		0.873992			3.42649	3460		0.753789			3.42649	5355.31		1.12559			3.42649	5927.07		1									3.29471	5373		0.587406			3.29471	9385		0.83015			3.29471	3633.34
3.55828	4052.2		1.55237			3.55828	2735.27		1			3.55828	4590.14		1			3.55828	6034.07		1.26825			3.55828	7206.45		1.21585									3.42649	6204		0.678255			3.42649	11305.2		1	FWHM	1.71325	3.42649	4543.55
3.69007	6371.73		2.44097			3.69007	3672.25		1.34256			3.69007	4221.9		0.919776			3.69007	8326.13		1.75	FWHM	1.0543	3.69007	8567.8		1.44554									3.55828	9147		1	FWHM	0.39536	3.55828	10553.8		0.93354			3.55828	3742.94
3.82186	7633.37		2.92429			3.82186	4857.37		1.77583			3.82186	4474.87		0.974887			3.82186	6054.61		1.27257			3.82186	10869.3		1.83384									3.69007	3310		0.361867			3.69007	9082.89		0.803426			3.69007	7428.48
3.95365	10130		3.88073	FWHM	0.79073	3.95365	6414.55		2.34513			3.95365	7067.48		1.53971			3.95365	6462.99		1.3584			3.95365	17520		2.95593	FWHM	0.39536							3.82186	6631		0.724937			3.82186	7188.72		0.635878			3.82186	7746.94
4.08543	8100.57		3.10327			4.08543	6484.89		2.37084	FWHM	1.05431	4.08543	8186.52		1.7835	FWHM	0.79073	4.08543	6252.48		1.31415			4.08543	11716.9		1.97684									3.95365	4839		0.529026			3.95365	6649.67		0.588196			3.95365	5565.44
4.21722	6122.53		2.3455			4.21722	6330.16		2.31427			4.21722	6567.57		1.4308			4.21722	4506.25		0.94713			4.21722	9338.31		1.57554									4.08543	4118		0.450202			4.08543	7601.68		0.672407			4.08543	5604.45
4.34901	6077.7		2.32832			4.34901	4079.96		1.49161			4.34901	4804.93		1.04679			4.34901	3993.4		0.839339			4.34901	6918.45		1.16726									4.21722	4082		0.446267			4.21722	6898.78		0.610232			4.21722	4507.94
4.4808	5096.87		1.95257			4.4808	4323.19		1.58053			4.4808	3260.27		0.710276			4.4808	5370.71		1.12882			4.4808	5099.02		0.860294									4.34901	4837		0.528807			4.34901	6893.09		0.609728			4.34901	4281.65
4.61259	4959		1.89976			4.61259	5191.53		1.898			4.61259	2978.26		0.648837			4.61259	4428.27		0.93074			4.61259	3532.92		0.596065									4.4808	2910		0.318137			4.4808	7480.46		0.661684			4.4808	6098.4
4.74438	5928.4		2.27113			4.74438	3359.11		1.22807			4.74438	4994.5		1.08809			4.74438	4315.36		0.907009			4.74438	4092		0.690392									4.61259	3425		0.37444			4.61259	5183.06		0.458468			4.61259	5318.82
4.87616	2927.5		1.1215			4.87616	3156.98		1.15418			4.87616	4554.87		0.992316			4.87616	4746.38		0.997602			4.87616	3020.25		0.509569									4.74438	2494		0.272658			4.74438	6009.62		0.53158			4.74438	4535.78
5.00795	3327.53		1.27475			5.00795	2378.61		0.869606			5.00795	4852.02		1.05705			5.00795	4941.24		1.03856			5.00795	2590.73		0.437102									4.87616	5067		0.553952			4.87616	5151.53		0.455679			4.87616	2692.82
5.13974	3710		1.42127			5.13974	2075.04		0.758624			5.13974	3140.93		0.684278			5.13974	3939.3		0.827967			5.13974	1972.65		0.332821									5.00795	2235		0.244342			5.00795	6121.87		0.54151			5.00795	3544.36
5.27153	2712.33		1.03908			5.27153	2113.49		0.77268			5.27153	2282.56		0.497274			5.27153	3908.8		0.821558			5.27153	2417.78		0.407921									5.13974	3372		0.368645			5.13974	6267.53		0.554394			5.13974	2938.43
5.40332	3505.23		1.34283			5.40332	2198.3		0.803685			5.40332	3308.13		0.720702			5.40332	2993.98		0.629279			5.40332	2001.98		0.33777									5.27153	2375		0.259648			5.27153	6201.64		0.548566			5.27153	3519.43
5.53511	3923.8		1.50318			5.53511	3154.35		1.15321			5.53511	2870.07		0.625269			5.53511	3262.22		0.685657			5.53511	2348.8		0.396284									5.40332	4021		0.439598			5.40332	6505.39		0.575434			5.40332	3395.03
5.66689	2742.8		1.05075			5.66689	2255.8		0.82471			5.66689	2687.84		0.585569			5.66689	2875.11		0.604295			5.66689	2493.82		0.420751									5.53511	1767		0.193178			5.53511	7137.31		0.63133			5.53511	5405.63
5.79868	1636.73		0.627021			5.79868	2130.19		0.778787			5.79868	2323.17		0.506122			5.79868	2571.69		0.540521			5.79868	3138.29		0.529484									5.66689	3408		0.372581			5.66689	8962.48		0.792776			5.66689	4563.4
5.93047	1695.5		0.649534			5.93047	1746.82		0.638627			5.93047	2961.3		0.645143			5.93047	2147.33		0.451329			5.93047	2678.75		0.451952									5.79868	2154		0.235487			5.79868	8251.38		0.729876			5.79868	3946
6.06226	3174.73		1.21622			6.06226	1443.02		0.527561			6.06226	3553.53		0.774164			6.06226	2460.89		0.517233			6.06226	2278.93		0.384496									5.93047	2984		0.326227			5.93047	6724.5		0.594815			5.93047	3896.97
6.19405	2541.67		0.973695			6.19405	1461.44		0.534294			6.19405	4397.51		0.958032			6.19405	3505.23		0.736735			6.19405	2093.12		0.353146									6.06226	2790		0.305018			6.06226	6262.19		0.553922			6.06226	4453.36
6.32583	1880.4		0.720368			6.32583	1128.8		0.412683			6.32583	3033.96		0.660973			6.32583	3872.92		0.814017			6.32583	1701.6		0.28709									6.19405	2323		0.253963			6.19405	7180		0.635107			6.19405	4944.65
6.45762	1562.03		0.598404			6.45762	2150.86		0.786341			6.45762	3937.44		0.857804			6.45762	4214.53		0.885815			6.45762	2588.47		0.43672									6.32583	4070		0.444955			6.32583	5277.23		0.466797			6.32583	3716.16
6.58941	2616.33		1.0023			6.58941	1582.04		0.578384			6.58941	2838		0.618282			6.58941	3559.68		0.748178			6.58941	2342.78		0.395268									6.45762	1981		0.216574			6.45762	4245.37		0.375524			6.45762	4288.78
6.7212	2213		0.847785			6.7212	1547.63		0.565807			6.7212	3193.03		0.695629			6.7212	3638.61		0.764768			6.7212	1706.15		0.287857									6.58941	2327		0.2544			6.58941	4904.52		0.433829			6.58941	4456.89
6.85299	701.4		0.268701			6.85299	1738.45		0.635568			6.85299	2628.17		0.572569			6.85299	4118.21		0.865572			6.85299	1524.29		0.257174									6.7212	2414		0.263912			6.7212	4217.64		0.373071			6.7212	4987.01
6.98478	1800.53		0.689771			6.98478	1771.8		0.647762			6.98478	2660.86		0.579689			6.98478	2372.57		0.498669			6.98478	1549.59		0.261444									6.85299	1442		0.157647			6.85299	3572.08		0.315968			6.85299	4064.65
7.11656	1340		0.513344			7.11656	1301.32		0.475756			7.11656	3090.75		0.673345			7.11656	2757.23		0.579519			7.11656	1296.2		0.218692									6.98478	1305		0.14267			6.98478	3108.32		0.274946			6.98478	4548.83
7.24835	1507.33		0.577449			7.24835	1200.85		0.439023			7.24835	2085.59		0.454362			7.24835	2525.01		0.53071			7.24835	1309.83		0.220992									7.11656	841		0.0919427			7.11656	7274.28		0.643446			7.11656	4207.4
7.38014	1248.07		0.478126			7.38014	1678.77		0.61375			7.38014	2361.95		0.514569			7.38014	3615.48		0.759906			7.38014	1717.22		0.289725									7.24835	2852		0.311796			7.24835	7966.69		0.704693			7.24835	4721.65
7.51193	2059.1		0.788827			7.51193	784.856		0.286939			7.51193	2054.52		0.447593			7.51193	2390.47		0.502433			7.51193	2319.7		0.391374									7.38014	3879		0.424073			7.38014	9651.13		0.85369			7.38014	4764.23
7.64372	1814.47		0.695109			7.64372	976.399		0.356966			7.64372	2173.75		0.473568			7.64372	2965.55		0.623303			7.64372	3089.56		0.521262									7.51193	3222		0.352247			7.51193	10286		0.90985			7.51193	5181.72
7.77551	1614.47		0.618491			7.77551	1531.51		0.55991			7.77551	2742.83		0.597548			7.77551	2842.08		0.597352			7.77551	2782.3		0.469423									7.64372	1857		0.203017			7.64372	7943.83		0.702671			7.64372	5992.6
7.90729	1894		0.725578			7.90729	1433.23		0.523981			7.90729	3061.92		0.667065			7.90729	2649.71		0.55692			7.90729	3530		0.595573									7.77551	2458		0.268722			7.77551	6505.22		0.575419			7.77551	6773.2
						8.03908	675		0.246776			8.03908	3678		0.801282			8.03908	2795		0.587457															7.90729	5022		0.549032			7.90729	7110.68		0.628975			7.90729	6595.26
max	10130					max	6484.89					max	8186.52					max	8326.13					max	17520																	8.03908	6558		0.580088			8.03908	6360.25
																																				max	9147					max	11305.2					max	7746.94
Repeat 3 - image 8						Repeat 3 - image 8						Repeat 3 - image 8						Repeat 3 - image 8						Repeat 3 - image 8
Line 1						Line 2						Line 3						Line 4						Line 5
																																				Repeat 3 - image 8						Repeat 3 - image 8						Repeat 3 - image 8
Distance	Intensity		Intensity normalised to peak			Distance	Intensity		Intensity normalised to peak			Distance	Intensity		Intensity normalised to peak			Distance	Intensity		Intensity normalised to peak			Distance	Intensity		Intensity normalised to peak									Line 1						Line 2						Line 3
0	1339		0.309547			0	1918		0.238143			0	2056		0.445059			0	1615		0.305078			0	907		0.214573
0.13179	1213.38		0.280507			0.13179	3064		0.380432			0.13179	2877.43		0.622872			0.13179	1209.76		0.228527			0.13179	678.233		0.160453									Distance	Intensity		Intensity normalised to peak			Distance	Intensity		Intensity normalised to peak			Distance	Intensity
0.26358	1364.62		0.315469			0.26358	2230		0.276881			0.26358	2551.74		0.552371			0.26358	941.32		0.177818			0.26358	340.2		0.0804826									0	1570		0.199941			0	4605.5		0.439112			0	8192
0.39536	1248.86		0.288709			0.39536	2455		0.304817			0.39536	3953.89		0.855893			0.39536	820.28		0.154953			0.39536	538.6		0.127419									0.13179	2170.2		0.276376			0.13179	4791.48		0.456844			0.13179	6479.44
0.52715	1127.88		0.260741			0.52715	3633		0.45108			0.52715	3330.62		0.720973			0.52715	753.88		0.14241			0.52715	748.867		0.177163									0.26358	3026.37		0.38541			0.26358	5837.92		0.556617			0.26358	6967.85
0.65894	675.914		0.156256			0.65894	2583		0.32071			0.65894	3430.88		0.742676			0.65894	1439		0.271832			0.65894	1011.83		0.239374									0.39536	3926.35		0.500024			0.39536	5591.79		0.53315			0.39536	8336.5
0.79073	1764.43		0.407897			0.79073	1890		0.234666			0.79073	3598.51		0.778964			0.79073	884.4		0.167066			0.79073	898.2		0.212491									0.52715	3238.38		0.41241			0.52715	5258.95		0.501415			0.52715	5504.95
0.92252	1432.31		0.331118			0.92252	3277		0.406879			0.92252	4362.83		0.944415			0.92252	724.2		0.136804			0.92252	737.433		0.174458									0.65894	3049.92		0.38841			0.65894	5252.16		0.500768			0.65894	4854.31
1.05431	1211.59		0.280093			1.05431	2735		0.339583			1.05431	3146.31		0.681076			1.05431	1204.12		0.227462			1.05431	1021.33		0.241621									0.79073	4229.9		0.538681			0.79073	2979.09		0.284041			0.79073	4969.81
1.18609	1171.45		0.270812			1.18609	1988		0.246834			1.18609	1983.02		0.429261			1.18609	1013.28		0.191412			1.18609	408.9		0.0967353									0.92252	4415.52		0.56232			0.92252	4315.9		0.4115			0.92252	4708.63
1.31788	1500.23		0.34682			1.31788	2535		0.31475			1.31788	2603.76		0.563631			1.31788	392		0.07405			1.31788	1224.67		0.289725									1.05431	4733.16		0.602771			1.05431	3768.26		0.359285			1.05431	4367.77
1.44967	1322.7		0.305779			1.44967	3611		0.448349			1.44967	1885.24		0.408095			1.44967	954.04		0.180221			1.44967	734.167		0.173685									1.18609	4261.22		0.542669			1.18609	3455.65		0.32948			1.18609	3949.94
1.58146	1915.12		0.442734			1.58146	2120		0.263223			1.58146	1898.98		0.41107			1.58146	1252.76		0.23665			1.58146	970.4		0.229572									1.31788	4920.76		0.626662			1.31788	4930.24		0.470075			1.31788	5463.66
1.71325	1877.32		0.433994			1.71325	2757		0.342314			1.71325	2173.57		0.47051			1.71325	1453.08		0.274491			1.71325	1105.1		0.261438									1.44967	3528.96		0.449416			1.44967	6163.96		0.587703			1.44967	6779.9
1.84504	1021.88		0.236235			1.84504	2120		0.263223			1.84504	1967.67		0.425938			1.84504	1695.64		0.320312			1.84504	1184.67		0.280262									1.58146	4375.87		0.557271			1.58146	5962.03		0.56845			1.58146	6264.96
1.97682	1774.93		0.410324			1.97682	2528		0.313881			1.97682	1971.53		0.426773			1.97682	814		0.153767			1.97682	1467.5		0.347173									1.71325	4986.9		0.635085			1.71325	4267.05		0.406842			1.71325	6571.9
2.10861	2206.38		0.510066			2.10861	3762		0.467097			2.10861	2278.53		0.493228			2.10861	1045.28		0.197457			2.10861	1686.13		0.398896									1.84504	3537.22		0.450467			1.84504	3745.29		0.357095			1.84504	4353.27
2.2404	2376.95		0.549497			2.2404	2385		0.296126			2.2404	2159.44		0.46745			2.2404	1535.04		0.289974			2.2404	835.533		0.197666									1.97682	3545.68		0.451545			1.97682	3605.68		0.343784			1.97682	4087.24
2.37219	2100.03		0.485479			2.37219	1688		0.209585			2.37219	1773.06		0.383812			2.37219	1025.6		0.193739			2.37219	871.2		0.206104									2.10861	3696.75		0.470784			2.10861	3471.51		0.330992			2.10861	3409.61
2.50398	1773.69		0.410038			2.50398	1080		0.134095			2.50398	1782.4		0.385833			2.50398	1858.04		0.350989			2.50398	1617.93		0.382762									2.2404	3393.49		0.432164			2.2404	5053.93		0.481868			2.2404	6038.79
2.63576	1772.9		0.409856			2.63576	2274		0.282344			2.63576	1378.99		0.298508			2.63576	2185		0.412753			2.63576	2034		0.481192									2.37219	4885.24		0.622139			2.37219	4972.81		0.474133			2.37219	3882.43
2.76755	2507.37		0.579647			2.76755	2710		0.336479			2.76755	1678.82		0.363411			2.76755	1122.48		0.21204			2.76755	1938.3		0.458552									2.50398	4661.8		0.593684			2.50398	4952.46		0.472193			2.50398	3327.6
2.89934	3671.85		0.84885			2.89934	1814		0.22523			2.89934	2424.88		0.524909			2.89934	1418.16		0.267895			2.89934	2822.87		0.667818									2.63576	3063.29		0.390112			2.63576	5197.16		0.495524			2.63576	4287
3.03113	2363.89		0.546479			3.03113	5341		0.663149			3.03113	3107.63		0.672704			3.03113	1894.76		0.357926			3.03113	2732.1		0.646345									2.76755	3428.77		0.436657			2.76755	4898.16		0.467016			2.76755	3368.08
3.16292	2406.87		0.556414			3.16292	5686		0.705985			3.16292	3477.62		0.752795			3.16292	3022.2		0.570903			3.16292	3277.6		0.775396									2.89934	3595.27		0.45786			2.89934	6642.59		0.633339			2.89934	3530.05
3.29471	2981.31		0.689211			3.29471	8054		1			3.29471	3602.13		0.779747			3.29471	2488		0.469991			3.29471	3476.83		0.82253									3.03113	3682.59		0.468981			3.03113	4329.83		0.412829			3.03113	3815.6
3.42649	4325.68		1			3.42649	12823		1.59213			3.42649	4167.02		0.902028			3.42649	4457.36		0.842009			3.42649	3729.73		0.882359									3.16292	5316.71		0.677086			3.16292	4282.49		0.408314			3.16292	2475.01
3.55828	5444.39		1.25862			3.55828	10326		1.2821			3.55828	3308.77		0.716243			3.55828	5293.72		1			3.55828	5104.7		1.20764									3.29471	3781.05		0.48152			3.29471	5376.89		0.51266			3.29471	3406.55
3.69007	7654.6		1.76957			3.69007	12756		1.58381			3.69007	3601.01		0.779504			3.69007	7081.72		1.33776			3.69007	5302.53		1.25444									3.42649	4261.28		0.542677			3.42649	7124.22		0.679259			3.42649	4708.43
3.82186	8785.93		2.03111			3.82186	12967		1.61001	FWHM	0.92251	3.82186	4619.61		1			3.82186	8948.44		1.69039			3.82186	5895.53		1.39473									3.55828	5592.35		0.712189			3.55828	6785.74		0.646987			3.55828	4135.64
3.95365	9656.04		2.23226	FWHM	0.92252	3.95365	9410		1.16836			3.95365	4720.12		1.02176			3.95365	7746		1.46324			3.95365	4606		1.08966									3.69007	6594.86		0.83986			3.69007	7478.92		0.713078			3.69007	2739.45
4.08543	9243.53		2.1369			4.08543	7630		0.947355			4.08543	6515.47		1.41039			4.08543	13070.2		2.46901	FWHM	0.79073	4.08543	3906.4		0.924154									3.82186	4954.53		0.630963			3.82186	5956.91		0.567962			3.82186	3502.46
4.21722	8639.62		1.99729			4.21722	6724		0.834865			4.21722	8701.16		1.88353			4.21722	11932		2.254			4.21722	4905.2		1.16044									3.95365	7475.87		0.952057			3.95365	5550.95		0.529256			3.95365	5483.62
4.34901	6284.41		1.45282			4.34901	5215		0.647504			4.34901	11115.5		2.40616	FWHM	0.52716	4.34901	8372.12		1.58152			4.34901	2857.2		0.67594									4.08543	6545.32		0.833551			4.08543	3943.7		0.376013			4.08543	6349.32
4.4808	5399.16		1.24816			4.4808	3159		0.392227			4.4808	9307.87		2.01486			4.4808	7592.8		1.4343			4.4808	4227		1									4.21722	7192.87		0.916017			4.21722	4937.68		0.470784			4.21722	6837.22
4.61259	4424.4		1.02282			4.61259	2937		0.364664			4.61259	6664.87		1.44273			4.61259	6071		1.14683			4.61259	4119.67		0.974608									4.34901	5582.17		0.710894			4.34901	7783.38		0.742108			4.34901	7775.56
4.74438	6463.05		1.49411			4.74438	2451		0.304321			4.74438	5395.63		1.16798			4.74438	6219.2		1.17483			4.74438	5531.6		1.30863									4.4808	5204.51		0.662798			4.4808	10488.2		1	FWHM	0.65894	4.4808	8506.82
4.87616	5877.5		1.35875			4.87616	2724		0.338217			4.87616	3803.56		0.82335			4.87616	6116.96		1.15551			4.87616	5612.7		1.32782									4.61259	6946.5		0.884641			4.61259	10460.6		0.997365			4.61259	7492.04
5.00795	5568.64		1.28734			5.00795	2006		0.249069			5.00795	4299.91		0.930794			5.00795	5408.96		1.02177			5.00795	6134.2		1.45119	FWHM	0.79073							4.74438	7852.33		1	FWHM	2.76756	4.74438	8901.48		0.848713			4.74438	7549.49
5.13974	4151.48		0.959729			5.13974	921		0.114353			5.13974	5737.38		1.24196			5.13974	4616.12		0.871999			5.13974	5447.3		1.28869									4.87616	6187.5		0.787982			4.87616	7381.38		0.703779			4.87616	7689.43
5.27153	3629.94		0.83916			5.27153	1934		0.240129			5.27153	5994.96		1.29772			5.27153	4900		0.925625			5.27153	3956.67		0.936046									5.00795	4667.44		0.594401			5.00795	5618.9		0.535735			5.00795	5994.66
5.40332	4162.48		0.962272			5.40332	388		0.0481748			5.40332	6031.65		1.30566			5.40332	5247.64		0.991295			5.40332	2837.73		0.671335									5.13974	4303.32		0.54803			5.13974	3513.64		0.335008			5.13974	5405.01
5.53511	4266.88		0.986406			5.53511	1909		0.237025			5.53511	5694.27		1.23263			5.53511	4557.44		0.860914			5.53511	2394		0.566359									5.27153	4304.34		0.548161			5.27153	4506.43		0.429666			5.27153	4305.62
5.66689	3188.09		0.737016			5.66689	2902		0.360318			5.66689	4019.81		0.870162			5.66689	3312.16		0.625677			5.66689	1828.3		0.432529									5.40332	4930.1		0.627852			5.40332	3006.52		0.286657			5.40332	2862.17
5.79868	2275.21		0.525977			5.79868	1643		0.203998			5.79868	5369.96		1.16243			5.79868	3145.92		0.594274			5.79868	1919.27		0.454049									5.53511	6716.61		0.855365			5.53511	3608.22		0.344026			5.53511	4418.2
5.93047	2809.54		0.649502			5.93047	1668		0.207102			5.93047	3953.41		0.855787			5.93047	3962		0.748434			5.93047	1930.5		0.456707									5.66689	5480.31		0.697921			5.66689	4323.05		0.412182			5.66689	3627.51
6.06226	2927.83		0.676849			6.06226	2978		0.369754			6.06226	4563.85		0.98793			6.06226	4235.88		0.800171			6.06226	1773.6		0.419588									5.79868	5135.89		0.654059			5.79868	4368.93		0.416556			5.79868	4367.94
6.19405	2443.44		0.564869			6.19405	2698		0.334989			6.19405	4650.51		1.00669			6.19405	4006.68		0.756874			6.19405	1422.7		0.336574									5.93047	5289.82		0.673663			5.93047	3786.63		0.361037			5.93047	5046.2
6.32583	2091.66		0.483544			6.32583	879		0.109138			6.32583	5385.14		1.16571			6.32583	5503.04		1.03954			6.32583	1783.2		0.421859									6.06226	4571.1		0.582132			6.06226	4472.49		0.426431			6.06226	5550.77
6.45762	1387.32		0.320717			6.45762	2133		0.264837			6.45762	4005.51		0.867065			6.45762	6683.28		1.26249			6.45762	1917.67		0.453671									6.19405	4017.89		0.511681			6.19405	3842.7		0.366383			6.19405	5409.31
6.58941	1485.54		0.343423			6.58941	1048		0.130122			6.58941	3762.88		0.814543			6.58941	6006		1.13455			6.58941	1178.67		0.278842									6.32583	3184.22		0.405513			6.32583	2937.54		0.28008			6.32583	6418.21
6.7212	1989.78		0.459993			6.7212	1283		0.1593			6.7212	4545.6		0.983979			6.7212	7705.84		1.45566			6.7212	934.5		0.221079									6.45762	4833.66		0.615571			6.45762	2644.98		0.252186			6.45762	6110.62
6.85299	1454.17		0.336171			6.85299	1716		0.213062			6.85299	4377.13		0.94751			6.85299	6152.88		1.1623			6.85299	1309.13		0.309707									6.58941	5942.6		0.756794			6.58941	3815.25		0.363766			6.58941	7193.71
6.98478	1862.32		0.430527			6.98478	1872		0.232431			6.98478	4640.92		1.00461			6.98478	6812.12		1.28683			6.98478	1081.13		0.255768									6.7212	5966.98		0.7599			6.7212	4481.06		0.427248			6.7212	5959.39
7.11656	1228.82		0.284076			7.11656	2138		0.265458			7.11656	5745.21		1.24366			7.11656	7013.08		1.32479			7.11656	1278.4		0.302437									6.85299	5871.54		0.747745			6.85299	7312.08		0.697172			6.85299	6204.94
7.24835	1029.85		0.238077			7.24835	1371		0.170226			7.24835	5566.3		1.20493			7.24835	4276		0.80775			7.24835	1502.17		0.355374									6.98478	4729.42		0.602295			6.98478	7795.19		0.743233			6.98478	5354.79
7.38014	1622.75		0.375143			7.38014	2781		0.345294			7.38014	5413.15		1.17177			7.38014	6512.32		1.2302			7.38014	665.933		0.157543									7.11656	4492.68		0.572145			7.11656	5905.37		0.563048			7.11656	5231.14
7.51193	1808.05		0.417981			7.51193	3018		0.374721			7.51193	4840.83		1.04789			7.51193	5630.24		1.06357			7.51193	1304.5		0.308611									7.24835	5276.31		0.671942			7.24835	7671.49		0.731439			7.24835	6668.44
7.64372	956.526		0.221127			7.64372	2396		0.297492			7.64372	5865.69		1.26974			7.64372	6750.92		1.27527			7.64372	2326.6		0.550414									7.38014	4245.93		0.540722			7.38014	6596.99		0.628991			7.38014	6639.29
7.77551	1151.38		0.266174			7.77551	1436		0.178296			7.77551	5918.27		1.28112			7.77551	6503.72		1.22857			7.77551	1759.9		0.416347									7.51193	2630.59		0.335008			7.51193	6181.39		0.589365			7.51193	6406.99
7.90729	1365.82		0.315747			7.90729	2652		0.329277			7.90729	5207.2		1.12719			7.90729	4624		0.873488			7.90729	1335		0.315827									7.64372	1912.78		0.243594			7.64372	5921.55		0.564591			7.64372	5791.85
8.03908	1404.25		0.324631									8.03908	4882		1.0568																					7.77551	2357.14		0.300183			7.77551	5262.22		0.501727			7.77551	6070.65
																																				7.90729	2264.45		0.288379			7.90729	5109.68		0.487183			7.90729	5174.31
max	9656.04					max	12967					max	11115.5					max	13070.2					max	6134.2											8.03908	625		0.0795942			8.03908	3416		0.325699			8.03908	5296
Repeat 3 - image 9						Repeat 3 - image 9						Repeat 3 - image 9						Repeat 3 - image 9						Repeat 3 - image 9												max	7852.33					max	10488.2					max	8506.82
Line 1						Line 2						Line 3						Line 4						Line 5
Distance	Intensity		Intensity normalised to peak			Distance	Intensity		Intensity normalised to peak			Distance	Intensity		Intensity normalised to peak			Distance	Intensity		Intensity normalised to peak			Distance	Intensity		Intensity normalised to peak									Repeat 3 - image 9						Repeat 3 - image 9						Repeat 3 - image 9
0	3477		0.849015			0	2913		0.501919			0	2939		0.646659			0	1651		0.262647			0	7601		1.43016									Line 1						Line 2						Line 3
0.13179	1625.2		0.396842			0.13179	2287.82		0.394199			0.13179	1891.5		0.416181			0.13179	2367		0.376551			0.13179	8852.9		1.66571
0.26358	1671.6		0.408172			0.26358	2043.97		0.352183			0.26358	2855.6		0.628309			0.26358	1646		0.261852			0.26358	5274		0.992323									Distance	Intensity		Intensity normalised to peak			Distance	Intensity		Intensity normalised to peak			Distance	Intensity
0.39536	1683.4		0.411053			0.39536	2706.05		0.466261			0.39536	4131.4		0.909019			0.39536	2426		0.385937			0.39536	6727.5		1.2658									0	4071		0.734862			0	5981.5		0.50012			0	4290.44
0.52715	3097.47		0.756341			0.52715	3379.44		0.582287			0.52715	2861.6		0.629629			0.52715	2080		0.330894			0.52715	6776.6		1.27504									0.13179	5100.34		0.920669			0.13179	5552.44		0.464245			0.13179	3789.46
0.65894	2507.33		0.612242			0.65894	3028.79		0.52187			0.65894	3047		0.670422			0.65894	1511		0.240375			0.65894	6337.5		1.19242									0.26358	5429.16		0.980025			0.26358	5421.24		0.453276			0.26358	2418.02
0.79073	1971		0.48128			0.79073	3500.61		0.603165			0.79073	2195.8		0.483135			0.79073	2399		0.381642			0.79073	7022.2		1.32125									0.39536	5283.4		0.953714			0.39536	3875.72		0.324053			0.39536	2533.54
0.92252	4106.33		1.00269			0.92252	2151.14		0.370649			0.92252	1967.4		0.432881			0.92252	3023		0.48091			0.92252	8226.7		1.54789									0.52715	4747.58		0.856993			0.52715	3616.47		0.302377			0.52715	2349.4
1.05431	2964.53		0.723881			1.05431	1665.71		0.287008			1.05431	1782.2		0.392132			1.05431	1964		0.31244			1.05431	6396.6		1.20354									0.65894	2927.01		0.528358			0.65894	4679		0.391216			0.65894	3336.11
1.18609	2943.1		0.718647			1.18609	2832.2		0.487996			1.18609	2729.9		0.600651			1.18609	1115		0.177378			1.18609	3803.5		0.715643									0.79073	3886.12		0.70149			0.79073	6518.15		0.544989			0.79073	3082.32
1.31788	3619.67		0.883852			1.31788	2353.88		0.405581			1.31788	1994		0.438734			1.31788	2453		0.390232			1.31788	6318		1.18876									0.92252	3453.21		0.623344			0.92252	6033.37		0.504457			0.92252	2601.28
1.44967	2578.17		0.629538			1.44967	2665.64		0.459298			1.44967	2735		0.601773			1.44967	2550		0.405663			1.44967	4145.9		0.780067									1.05431	3056.53		0.551739			1.05431	5128.08		0.428764			1.05431	2509.03
1.58146	2018.6		0.492903			1.58146	2477.24		0.426835			1.58146	2457		0.540606			1.58146	2159		0.343462			1.58146	6161		1.15922									1.18609	2537.01		0.457959			1.18609	7735.96		0.646812			1.18609	2354.77
1.71325	2264.53		0.552955			1.71325	2358.78		0.406424			1.71325	1858.1		0.408832			1.71325	2566		0.408209			1.71325	7322.3		1.37772									1.31788	3158.44		0.570135			1.31788	7731.58		0.646446			1.31788	2012.43
1.84504	3868.4		0.944587			1.84504	2264.16		0.390122			1.84504	2976		0.6548			1.84504	1989		0.316417			1.84504	5545.8		1.04346									1.44967	4071.4		0.734935			1.44967	7429.73		0.621208			1.44967	2046.58
1.97682	1727		0.4217			1.97682	1556.89		0.268257			1.97682	3278		0.721248			1.97682	2732		0.434617			1.97682	5242		0.986302									1.58146	3943.3		0.711811			1.58146	7843.08		0.655768			1.58146	1342.04
2.10861	2629		0.64195			2.10861	1048.94		0.180736			2.10861	2568.4		0.565117			2.10861	2497		0.397232			2.10861	5642.2		1.0616									1.71325	3226.29		0.582382			1.71325	6567.77		0.549138			1.71325	1697.19
2.2404	3523.97		0.860484			2.2404	2498.58		0.430514			2.2404	1732		0.381086			2.2404	3081		0.490137			2.2404	6750.2		1.27008									1.84504	4395.62		0.79346			1.84504	5430.77		0.454072			1.84504	1321.82
2.37219	3649		0.891014			2.37219	2440.21		0.420455			2.37219	4322.6		0.951088			2.37219	2120		0.337257			2.37219	7539.6		1.4186									1.97682	4075.98		0.735762			1.97682	6240		0.521733			1.97682	2424.46
2.50398	3004		0.733518			2.50398	2188.8		0.377137			2.50398	3271.5		0.719818			2.50398	2947		0.46882			2.50398	6062.2		1.14063									2.10861	3753.53		0.677556			2.10861	6843.01		0.572152			2.10861	2565.72
2.63576	2793.33		0.682077			2.63576	2975.91		0.512758			2.63576	3213		0.706946			2.63576	2315		0.368279			2.63576	7846		1.47625									2.2404	2775.18		0.500952			2.2404	5120.72		0.428149			2.2404	2487.14
2.76755	2703.4		0.660117			2.76755	2454.55		0.422926			2.76755	2722.9		0.599111			2.76755	4406		0.700923			2.76755	5259.6		0.989614									2.37219	3525.51		0.636395			2.37219	5626.92		0.470473			2.37219	2602.03
2.89934	4414		1.07781			2.89934	2546.5		0.43877			2.89934	3998.6		0.879799			2.89934	3852		0.61279			2.89934	5650.2		1.06311									2.50398	4713.68		0.850874			2.50398	5104.71		0.42681			2.50398	3084.27
3.03113	5929.57		1.44788			3.03113	2685.24		0.462675			3.03113	2253.1		0.495742			3.03113	4693		0.74658			3.03113	5657.4		1.06446									2.63576	2751.56		0.496687			2.63576	4837.25		0.404448			2.63576	2601.35
3.16292	5245.4		1.28082			3.16292	3169.35		0.546089			3.16292	4112		0.90475			3.16292	6286		1			3.16292	4443.8		0.836118									2.76755	4252.48		0.767621			2.76755	7127.68		0.595953			2.76755	2954.78
3.29471	3910.33		0.954827			3.29471	3701.91		0.63785			3.29471	3853.5		0.847873			3.29471	10255		1.6314			3.29471	5531		1.04068									2.89934	4360.12		0.787052			2.89934	7354.93		0.614954			2.89934	4145.69
3.42649	4095.33		1			3.42649	3600.76		0.620421			3.42649	3827.6		0.842175			3.42649	10687		1.70013			3.42649	4333.4		0.815346									3.03113	4140.46		0.747401			3.03113	8559.51		0.715669			3.03113	3590.66
3.55828	6390.6		1.56046			3.55828	4457.26		0.767998			3.55828	4544.9		1			3.55828	11107		1.76694			3.55828	4256		0.800783									3.16292	4197.6		0.757715			3.16292	9762.78		0.816276			3.16292	2710.11
3.69007	7785.73		1.90112			3.69007	5803.73		1			3.69007	4999.6		1.10005			3.69007	18206		2.89628	FWHM	0.79072	3.69007	5330.8		1.00301									3.29471	3781.23		0.682555			3.29471	9074.33		0.758715			3.29471	4003.26
3.82186	11830.8		2.88884			3.82186	6245.6		1.07614			3.82186	7321.2		1.61086			3.82186	15863		2.52354			3.82186	5314.8		1									3.42649	4616.62		0.833353			3.42649	11893.3		0.994414			3.42649	3492.59
3.95365	15757		3.84755	FWHM	0.65894	3.95365	7257.86		1.25055			3.95365	9231		2.03107			3.95365	12016		1.91155			3.95365	7305		1.37446									3.55828	4287.31		0.773909			3.55828	11584.5		0.968591			3.55828	4323.57
4.08543	13831.9		3.37749			4.08543	8029.12		1.38344			4.08543	11764.8		2.58857	FWHM	0.65894	4.08543	9204		1.46421			4.08543	12335.5		2.32097									3.69007	4253.19		0.767749			3.69007	11960.1		1	FWHM	1.31788	3.69007	6112.83
4.21722	9732.47		2.37648			4.21722	11665.6		2.01002	FWHM	0.65894	4.21722	10299.2		2.2661			4.21722	8868		1.41075			4.21722	14666.8		2.75961									3.82186	4555.52		0.822324			3.82186	10833.9		0.90583			3.82186	6400.58
4.34901	10602.8		2.589			4.34901	9586.66		1.65181			4.34901	8528.8		1.87656			4.34901	4901		0.779669			4.34901	14887.8		2.8012	FWHM	0.52716							3.95365	3642		0.657423			3.95365	7654		0.639959			3.95365	7947.91
4.4808	8318.13		2.03113			4.4808	7579.39		1.30595			4.4808	7124		1.56747			4.4808	3325		0.528953			4.4808	8747.4		1.64586									4.08543	5539.81		1	FWHM	2.2404	4.08543	6776.19		0.566564			4.08543	9491.27
4.61259	7471.67		1.82443			4.61259	4923.28		0.848296			4.61259	5047.5		1.11059			4.61259	2959		0.470729			4.61259	11096		2.08775									4.21722	5315.31		0.959475			4.21722	5545.92		0.4637			4.21722	8274.84
4.74438	6276.4		1.53257			4.74438	4182.99		0.720742			4.74438	4718.8		1.03826			4.74438	4911		0.78126			4.74438	6457		1.21491									4.34901	4756.2		0.858549			4.34901	4368.48		0.365253			4.34901	5949.39
4.87616	3871.97		0.945458			4.87616	2762.03		0.475905			4.87616	3300.1		0.726111			4.87616	3702		0.588928			4.87616	4813.8		0.905735									4.4808	5170.44		0.933324			4.4808	4332.64		0.362257			4.4808	5899.92
5.00795	4724.07		1.15352			5.00795	4499.36		0.775254			5.00795	3742.4		0.823428			5.00795	5305		0.843939			5.00795	4570.6		0.859976									4.61259	5068.98		0.915009			4.61259	4475.67		0.374215			4.61259	5117.36
5.13974	5353.7		1.30727			5.13974	4609.6		0.794248			5.13974	3844		0.845783			5.13974	3550		0.564747			5.13974	3139.9		0.590784									4.74438	3870.35		0.698643			4.74438	4447.68		0.371875			4.74438	3899.63
5.27153	3314		0.809214			5.27153	4239.47		0.730474			5.27153	2994		0.65876			5.27153	2906		0.462297			5.27153	3176		0.597577									4.87616	3605.92		0.650909			4.87616	7787.52		0.651123			4.87616	2583.83
5.40332	3545.97		0.865856			5.40332	3446.12		0.593777			5.40332	4628.7		1.01844			5.40332	2524		0.401527			5.40332	2300.2		0.432791									5.00795	3643.15		0.657631			5.00795	9420.39		0.787649			5.00795	3104.11
5.53511	3021.4		0.737767			5.53511	3683.11		0.63461			5.53511	3732		0.82114			5.53511	3487		0.554725			5.53511	3476.4		0.654098									5.13974	2754.36		0.497193			5.13974	7532.4		0.629792			5.13974	2850.11
5.66689	3904.27		0.953345			5.66689	3845.97		0.662672			5.66689	2501.1		0.550309			5.66689	3037		0.483137			5.66689	3099.5		0.583183									5.27153	2352.44		0.424643			5.27153	5913.42		0.494427			5.27153	2596.45
5.79868	3162.33		0.77218			5.79868	4142.63		0.713788			5.79868	2206.6		0.485511			5.79868	2966		0.471842			5.79868	2745		0.516482									5.40332	3011.06		0.543532			5.40332	4564.13		0.381612			5.40332	4824.39
5.93047	3675.5		0.897485			5.93047	3000.28		0.516958			5.93047	2747		0.604414			5.93047	4221		0.671492			5.93047	1749.5		0.329175									5.53511	3180.29		0.574078			5.53511	5146.54		0.430308			5.53511	4346.76
6.06226	2575.13		0.628797			6.06226	2222.1		0.382875			6.06226	2909.8		0.640234			6.06226	5009		0.79685			6.06226	1922		0.361632									5.66689	2678.25		0.483455			5.66689	7249.37		0.606128			5.66689	3682.5
6.19405	4670.1		1.14035			6.19405	1961.31		0.33794			6.19405	2491.2		0.548131			6.19405	3175		0.505091			6.19405	2154.4		0.405359									5.79868	3553.88		0.641517			5.79868	5096.87		0.426155			5.79868	3383.63
6.32583	2918.2		0.712567			6.32583	1730.17		0.298114			6.32583	3273		0.720148			6.32583	3632		0.577792			6.32583	1805.6		0.339731									5.93047	3999.2		0.721902			5.93047	5258		0.439627			5.93047	4466.22
6.45762	3374.07		0.823881			6.45762	2448.27		0.421845			6.45762	1992.8		0.438469			6.45762	3777		0.600859			6.45762	1333		0.250809									6.06226	2932.79		0.529402			6.06226	6299.25		0.526687			6.06226	4390.79
6.58941	3672		0.89663			6.58941	1808.68		0.311641			6.58941	3276		0.720808			6.58941	5376		0.855234			6.58941	2280		0.428991									6.19405	3077.31		0.555489			6.19405	5454.79		0.456081			6.19405	5308.46
6.7212	3345.6		0.81693			6.7212	2280.08		0.392864			6.7212	1961		0.431473			6.7212	3457		0.549952			6.7212	1700.1		0.31988									6.32583	2809.6		0.507165			6.32583	6868.73		0.574302			6.32583	5305.59
6.85299	2027.13		0.494986			6.85299	2178.96		0.375441			6.85299	1961.2		0.431517			6.85299	4391		0.698536			6.85299	1059.8		0.199405									6.45762	3421.85		0.617684			6.45762	7506.99		0.627667			6.45762	5451.53
6.98478	2426.93		0.592609			6.98478	1276.03		0.219863			6.98478	1718.2		0.37805			6.98478	4310		0.685651			6.98478	1077.7		0.202773									6.58941	3421.74		0.617664			6.58941	5580.33		0.466578			6.58941	4936.79
7.11656	2997.8		0.732004			7.11656	1366.57		0.235464			7.11656	3061.2		0.673546			7.11656	1458		0.231944			7.11656	1581.2		0.297509									6.7212	2307.5		0.41653			6.7212	5510.92		0.460774			6.7212	4210.49
7.24835	2344.33		0.57244			7.24835	1020.75		0.175879			7.24835	2613.5		0.57504			7.24835	3033		0.482501			7.24835	1194		0.224656									6.85299	4360.15		0.787056			6.85299	6584.03		0.550498			6.85299	3429.65
7.38014	2981		0.727902			7.38014	1722.48		0.296788			7.38014	2610		0.57427			7.38014	1928		0.306713			7.38014	1619		0.304621									6.98478	2736.45		0.493962			6.98478	6991.19		0.584541			6.98478	4443.5
7.51193	1969.8		0.480987			7.51193	2138.69		0.368503			7.51193	2238.4		0.492508			7.51193	1727		0.274738			7.51193	1853		0.348649									7.11656	2136.19		0.385606			7.11656	5928.39		0.495679			7.11656	4817.05
7.64372	1520.2		0.371203			7.64372	2104.81		0.362665			7.64372	1385.2		0.304781			7.64372	1389		0.220967			7.64372	2456		0.462106									7.24835	2924.94		0.527985			7.24835	7167		0.59924			7.24835	5716.83
7.77551	3014.97		0.736196			7.77551	1457.48		0.251128			7.77551	3110.4		0.684371			7.77551	1099		0.174833			7.77551	707.4		0.1331									7.38014	2797.44		0.504971			7.38014	8137.41		0.680377			7.38014	5236.73
7.90729	2179		0.532069			7.90729	1004.41		0.173062			7.90729	1846		0.40617			7.90729	1175		0.186923			7.90729	594		0.111763									7.51193	2392.75		0.431918			7.51193	6045.6		0.505479			7.51193	7272.61
						8.03908	512		0.0882191																											7.64372	2421.79		0.437161			7.64372	7252.96		0.606428			7.64372	5334.51
max	15757					max	11665.6					max	11764.8					max	18206					max	14887.8											7.77551	3168		0.57186			7.77551	6595.84		0.551485			7.77551	6492.91
																																				7.90729	3083.5		0.556607			7.90729	6858		0.573405			7.90729	6658.02
																																																8.03908	6232.12
Repeat 1 - image 1						Repeat 1 - image 1						Repeat 1 - image 1						Repeat 1 - image 1						Repeat 1 - image 1												max	5539.81					max	11960.1					max	9491.27
Line 1						Line 2						Line 3						Line 4						Line 5
Distance	Intensity		Intensity normalised to peak			Distance	Intensity		Intensity normalised to peak			Distance	Intensity		Intensity normalised to peak			Distance	Intensity		Intensity normalised to peak			Distance	Intensity		Intensity normalised to peak									Repeat 3 - image 10						Repeat 3 - image 10						Repeat 3 - image 10
0	1859		0.187051			0	1341		0.110727			0	5469		0.625522			0	2821		0.264238			0	1309		0.138926									Line 1						Line 2						Line 3
0.13179	3136.79		0.315621			0.13179	1545.88		0.127644			0.13179	7434.97		0.850381			0.13179	2851.57		0.267101			0.13179	2292.64		0.243321
0.26358	2882.51		0.290036			0.26358	1972.72		0.162888			0.26358	10680.1		1.22154			0.26358	2984.93		0.279593			0.26358	3120.4		0.331172									Distance	Intensity		Intensity normalised to peak			Distance	Intensity		Intensity normalised to peak			Distance	Intensity
0.39536	2113.32		0.21264			0.39536	3232.16		0.266881			0.39536	10564		1.20827			0.39536	2404.6		0.225234			0.39536	2474.54		0.262626									0	3911		0.319641			0	2334.5		0.282976			0	4671
0.52715	1964.69		0.197685			0.52715	3195.68		0.263869			0.52715	10817.1		1.23722			0.52715	3766.93		0.352841			0.52715	2347.64		0.249158									0.13179	3116.74		0.254727			0.13179	2355.73		0.28555			0.13179	4912.52
0.65894	2446.06		0.24612			0.65894	2215		0.182893			0.65894	9814.17		1.1225			0.65894	3399.17		0.318393			0.65894	2932.69		0.31125									0.26358	2645.48		0.216211			0.26358	2634.48		0.319339			0.26358	6402.2
0.79073	3028.32		0.304707			0.79073	3688.04		0.304523			0.79073	8616.8		0.985554			0.79073	4853.8		0.454646			0.79073	3833.79		0.406885									0.39536	3336.69		0.272703			0.39536	3738.07		0.453109			0.39536	4337.16
0.92252	3095.45		0.311462			0.92252	2909.2		0.240214			0.92252	5562.4		0.636205			0.92252	3142.57		0.294358			0.92252	2890.91		0.306815									0.52715	3262.17		0.266613			0.52715	2305.83		0.279501			0.52715	3646.53
1.05431	2948.77		0.296702			1.05431	2075.44		0.17137			1.05431	2605.53		0.29801			1.05431	4952.6		0.4639			1.05431	2873.15		0.30493									0.65894	3874.56		0.316663			0.65894	2279.56		0.276317			0.65894	3626.45
1.18609	2546.24		0.2562			1.18609	1505.68		0.124325			1.18609	3637.9		0.416088			1.18609	2974.1		0.278578			1.18609	2951.3		0.313226									0.79073	4920.18		0.40212			0.79073	1407.37		0.170595			0.79073	3871.85
1.31788	1761.22		0.177212			1.31788	1429		0.117993			1.31788	2841.67		0.325018			1.31788	2854.67		0.267391			1.31788	3094.67		0.328441									0.92252	4540.19		0.371064			0.92252	1539.53		0.186614			0.92252	3436.47
1.44967	2866.63		0.288437			1.44967	1219.32		0.10068			1.44967	3124.4		0.357356			1.44967	4805.73		0.450144			1.44967	3161.89		0.335576									1.05431	4458.84		0.364416			1.05431	2207.05		0.267527			1.05431	2769.71
1.58146	2778.44		0.279564			1.58146	2275.48		0.187887			1.58146	2434.6		0.27846			1.58146	3994		0.37411			1.58146	2846.16		0.302067									1.18609	3981.42		0.325396			1.18609	1390.09		0.168499			1.18609	2645.77
1.71325	5969.08		0.600603			1.71325	2804.4		0.23156			1.71325	3677.7		0.42064			1.71325	4236.9		0.396862			1.71325	2952.78		0.313382									1.31788	3293.83		0.2692			1.31788	1817.38		0.220294			1.31788	2507.86
1.84504	3024.05		0.304277			1.84504	3118.36		0.257484			1.84504	5073.87		0.580328			1.84504	5063.53		0.474291			1.84504	3125.35		0.331697									1.44967	3521.18		0.287782			1.44967	1066.9		0.129324			1.44967	3158.58
1.97682	2488.5		0.250391			1.97682	2514		0.207582			1.97682	3965		0.4535			1.97682	3402		0.318659			1.97682	3728.82		0.395744									1.58146	2712.94		0.221725			1.58146	973.217		0.117968			1.58146	2417.72
2.10861	4255.73		0.428207			2.10861	3345.6		0.276247			2.10861	2666.33		0.304964			2.10861	4317.73		0.404434			2.10861	4279.49		0.454187									1.71325	3684.25		0.301109			1.71325	1417.23		0.171789			1.71325	2015.1
2.2404	4910.54		0.494094			2.2404	2621.4		0.21645			2.2404	2892.77		0.330863			2.2404	4124.63		0.386346			2.2404	4164.94		0.44203									1.84504	2760.6		0.22562			1.84504	1667.47		0.202122			1.84504	1886.34
2.37219	4531.52		0.455957			2.37219	3272.72		0.27023			2.37219	2615.6		0.299162			2.37219	2453.6		0.229824			2.37219	3944.93		0.41868									1.97682	4530.57		0.370278			1.97682	1358.51		0.164671			1.97682	2667.93
2.50398	6146.99		0.618504			2.50398	3583.36		0.295879			2.50398	3270.17		0.374028			2.50398	5283.4		0.494886			2.50398	4478.65		0.475325									2.10861	4923.41		0.402384			2.10861	1041.01		0.126186			2.10861	3119.89
2.63576	5502.33		0.55364			2.63576	3831		0.316327			2.63576	4304.33		0.492312			2.63576	4210		0.394342			2.63576	5709.41		0.605946									2.2404	5779.66		0.472364			2.2404	732.65		0.0888082			2.2404	4947.37
2.76755	5830.32		0.586641			2.76755	3609.68		0.298053			2.76755	3878.3		0.443584			2.76755	6429.8		0.602267			2.76755	6534.12		0.693474									2.37219	5907.46		0.482809			2.37219	1432.29		0.173614			2.37219	3784.36
2.89934	7640.77		0.768807			2.89934	4532		0.374209			2.89934	4062.53		0.464656			2.89934	5924		0.554889			2.89934	4348.16		0.461476									2.50398	7003.36		0.572375			2.50398	1261.83		0.152952			2.50398	3198.98
3.03113	6543.99		0.65845			3.03113	5519.72		0.455765			3.03113	4584.47		0.524353			3.03113	6385.6		0.598127			3.03113	6146.24		0.652307									2.63576	9223.54		0.753828			2.63576	1131.26		0.137126			2.63576	3995.74
3.16292	6168.32		0.62065			3.16292	6852.72		0.565832			3.16292	5525.2		0.63195			3.16292	5599.4		0.524485			3.16292	9422.3		1									2.76755	8910.3		0.728227			2.76755	1858.58		0.225287			2.76755	4074.97
3.29471	8423.28		0.847542			3.29471	8768		0.723977			3.29471	5800.83		0.663476			3.29471	10392.5		0.973445			3.29471	11893.5		1.26227									2.89934	8048.93		0.657829			2.89934	2875.91		0.348603			2.89934	5142.51
3.42649	9938.48		1			3.42649	9512.68		0.785466			3.42649	8382		0.958699			3.42649	7351.47		0.688598			3.42649	16396.8		1.74021									3.03113	5614.23		0.458844			3.03113	2844.77		0.344829			3.03113	4305.72
3.55828	11103.7		1.11725			3.55828	10545.4		0.870734			3.55828	8743.1		1			3.55828	7606.7		0.712505			3.55828	23291.4		2.47194									3.16292	5923.07		0.484085			3.16292	4407.93		0.534307			3.16292	4497.13
3.69007	17148.7		1.72549			3.69007	12110.9		1			3.69007	10898.5		1.24653			3.69007	8568.2		0.802567			3.69007	25198		2.67429	FWHM	0.52716							3.29471	9074.3		0.741631			3.29471	5490.59		0.665541			3.29471	6437.58
3.82186	21191.8		2.1323			3.82186	14710.2		1.21463			3.82186	13567.2		1.55176			3.82186	9100.23		0.852401			3.82186	19246.4		2.04265									3.42649	11310.5		0.924389			3.42649	4162.53		0.504561			3.42649	8064.63
3.95365	30843		3.10339	FWHM	0.65894	3.95365	16092		1.32872			3.95365	17279		1.9763			3.95365	10676		1			3.95365	13584.8		1.44178									3.55828	12235.6		1	FWHM	0.65894	3.55828	4662.76		0.565196			3.55828	7822.45
4.08543	29021.6		2.92013			4.08543	18400.9		1.51937			4.08543	20287.2		2.32037	FWHM	0.65894	4.08543	11880.8		1.11285			4.08543	11230.4		1.19189									3.69007	10884.4		0.889569			3.69007	5173.35		0.627087			3.69007	7343.39
4.21722	25633.4		2.57921			4.21722	18465.2		1.52468	FWHM	1.58146	4.21722	17451		1.99597			4.21722	12731.3		1.19251			4.21722	7838.2		0.831878									3.82186	8284.48		0.67708			3.82186	5148.64		0.624092			3.82186	6721.48
4.34901	18467.7		1.8582			4.34901	15590.5		1.28731			4.34901	11873.8		1.35808			4.34901	14125.7		1.32313			4.34901	6101.35		0.647544									3.95365	6487.66		0.530228			3.95365	6285.73		0.761924			3.95365	6006.18
4.4808	11019.5		1.10877			4.4808	12307.6		1.01625			4.4808	8868.73		1.01437			4.4808	14534.6		1.36143	FWHM	1.84503	4.4808	4129.92		0.438313									4.08543	5287.11		0.432108			4.08543	5898.75		0.715017			4.08543	6418.48
4.61259	9630.44		0.969006			4.61259	8050		0.664692			4.61259	7174		0.820533			4.61259	12348.2		1.15663			4.61259	3190.61		0.338623									4.21722	5304.47		0.433528			4.21722	5239.17		0.635065			4.21722	4872.68
4.74438	7740.64		0.778856			4.74438	7876.44		0.650361			4.74438	7019		0.802804			4.74438	12217		1.14434			4.74438	3771.9		0.400316									4.34901	4597.06		0.375711			4.34901	3704.84		0.449082			4.34901	6304.05
4.87616	7757.59		0.780561			4.87616	6161.88		0.508789			4.87616	5954.87		0.681093			4.87616	9467.63		0.886815			4.87616	4990.43		0.529641									4.4808	6675.75		0.545601			4.4808	6113.46		0.741043			4.4808	7271.53
5.00795	7291.92		0.733706			5.00795	6907.16		0.570327			5.00795	4679		0.535165			5.00795	7466.27		0.699351			5.00795	5167.65		0.548449									4.61259	5340.52		0.436474			4.61259	5963.23		0.722833			4.61259	7345.73
5.13974	6188.98		0.622729			5.13974	6622.8		0.546847			5.13974	6044.3		0.691322			5.13974	7486.6		0.701255			5.13974	6442.29		0.683728									4.74438	5384.75		0.440089			4.74438	7264.24		0.880535			4.74438	7451.95
5.27153	7057.67		0.710136			5.27153	6213		0.51301			5.27153	4068		0.465281			5.27153	7056.67		0.660984			5.27153	5294.9		0.561954									4.87616	4609.45		0.376724			4.87616	8249.81		1	FWHM	1.58146	4.87616	9215.36
5.40332	6862		0.690448			5.40332	5163.2		0.426327			5.40332	4112.87		0.470413			5.40332	5982.23		0.560344			5.40332	3924.91		0.416556									5.00795	4062.23		0.332001			5.00795	7634.55		0.925422			5.00795	9449.61
5.53511	5351.24		0.538437			5.53511	4400.72		0.363369			5.53511	3286.4		0.375885			5.53511	4218		0.395092			5.53511	3515.85		0.373141									5.13974	3885.5		0.317557			5.13974	7895.1		0.957005			5.13974	10060.5
5.66689	5713.35		0.574872			5.66689	4398.08		0.363151			5.66689	3538.53		0.404723			5.66689	6025		0.56435			5.66689	4286.35		0.454916									5.27153	3981.4		0.325395			5.27153	4338.96		0.525947			5.27153	9250.24
5.79868	4325.96		0.435274			5.79868	4973.04		0.410626			5.79868	2625.2		0.30026			5.79868	4936.8		0.46242			5.79868	3196.72		0.339272									5.40332	3892.62		0.318138			5.40332	4644.05		0.562928			5.40332	7344.33
5.93047	3415		0.343614			5.93047	4312		0.356043			5.93047	3428		0.392081			5.93047	4158.5		0.389519			5.93047	2860.4		0.303577									5.53511	4228.68		0.345604			5.53511	4681.34		0.567448			5.53511	7797.28
6.06226	3065.34		0.308432			6.06226	3681.52		0.303985			6.06226	2741.87		0.313604			6.06226	5906.87		0.553285			6.06226	3688.86		0.391503									5.66689	4053.8		0.331312			5.66689	5668.8		0.687143			5.66689	10154.1
6.19405	4319.19		0.434593			6.19405	2658.44		0.219508			6.19405	3310.7		0.378664			6.19405	4226.97		0.395932			6.19405	4349.51		0.461619									5.79868	4005.09		0.327331			5.79868	4531.95		0.54934			5.79868	8164.75
6.32583	3936.88		0.396125			6.32583	2972.2		0.245416			6.32583	3212		0.367375			6.32583	3648.6		0.341757			6.32583	3534.5		0.37512									5.93047	4377.81		0.357793			5.93047	4477.39		0.542726			5.93047	6611.53
6.45762	4056.03		0.408114			6.45762	3507.88		0.289647			6.45762	2298.43		0.262885			6.45762	4990.47		0.467447			6.45762	3078.78		0.326755									6.06226	4748.18		0.388063			6.06226	4474.44		0.542369			6.06226	6479.36
6.58941	2794.33		0.281163			6.58941	3815		0.315006			6.58941	2192.67		0.250788			6.58941	4415.33		0.413576			6.58941	2686.86		0.28516									6.19405	3375.13		0.275845			6.19405	3526.01		0.427405			6.19405	7063.81
6.7212	2692.6		0.270927			6.7212	3190.8		0.263466			6.7212	2936.9		0.335911			6.7212	5467.7		0.512149			6.7212	2545.53		0.27016									6.32583	3433.61		0.280625			6.32583	4170.73		0.505555			6.32583	7073.71
6.85299	2303.16		0.231741			6.85299	2815.32		0.232462			6.85299	1651.07		0.188842			6.85299	2958		0.27707			6.85299	3695.38		0.392195									6.45762	3387.38		0.276847			6.45762	3112.37		0.377266			6.45762	6144.37
6.98478	2795.66		0.281296			6.98478	2644.72		0.218376			6.98478	2393.87		0.273801			6.98478	3503.47		0.328163			6.98478	3883.71		0.412183									6.58941	3508.55		0.286749			6.58941	2056.93		0.24933			6.58941	4984.12
7.11656	2947.76		0.296601			7.11656	1790.24		0.147821			7.11656	2831.8		0.32389			7.11656	4646.2		0.4352			7.11656	3773.77		0.400514									6.7212	3335.78		0.272629			6.7212	2439.09		0.295655			6.7212	6670.93
7.24835	3147		0.316648			7.24835	2507		0.207004			7.24835	1743.17		0.199376			7.24835	4625		0.433215			7.24835	4160.97		0.441609									6.85299	3797.02		0.310326			6.85299	4623.03		0.560381			6.85299	6807.25
7.38014	3988.15		0.401284			7.38014	2797.84		0.231019			7.38014	1454.93		0.166409			7.38014	4866.2		0.455807			7.38014	3596.57		0.381708									6.98478	4254.16		0.347687			6.98478	4426.73		0.536586			6.98478	5083.4
7.51193	4925.7		0.495619			7.51193	3536.04		0.291972			7.51193	1575.5		0.180199			7.51193	4656.1		0.436128			7.51193	3605.29		0.382634									7.11656	4737.78		0.387213			7.11656	3402.76		0.412466			7.11656	6018.33
7.64372	6314.87		0.635396			7.64372	2319.52		0.191524			7.64372	1866.33		0.213464			7.64372	2963.27		0.277563			7.64372	2917.54		0.309642									7.24835	4957.62		0.40518			7.24835	2825.91		0.342543			7.24835	5544.03
7.77551	6058.97		0.609647			7.77551	1830.44		0.15114			7.77551	2324.37		0.265852			7.77551	3067.47		0.287324			7.77551	3141		0.333358									7.38014	5077.68		0.414992			7.38014	5304.22		0.642951			7.38014	5731.82
7.90729	6861		0.690347			7.90729	2331		0.192472			7.90729	1142		0.130617			7.90729	3134		0.293556			7.90729	3933.09		0.417423									7.51193	3027.78		0.247456			7.51193	4370.64		0.529787			7.51193	7917.48
																								8.03908	3649		0.387273									7.64372	3432.77		0.280556			7.64372	3937.7		0.477308			7.64372	7435.8
																																				7.77551	4359.23		0.356274			7.77551	3499.93		0.424244			7.77551	7470.42
max	30843					max	18465.2					max	20287.2					max	14534.6					max	25198											7.90729	4435.02		0.362469			7.90729	4498.42		0.545276			7.90729	5974.49
																																				8.03908	5283.25		0.431793			8.03908	5219.07		0.632629			8.03908	6890
																																										8.17087	6589.75		0.798776
Repeat 1 - image 2						Repeat 1 - image 2						Repeat 1 - image 2						Repeat 1 - image 2						Repeat 1 - image 2
Line 1						Line 2						Line 3						Line 4						Line 5												max	12235.6					max	8249.81					max	10154.1
Distance	Intensity		Intensity normalised to peak			Distance	Intensity		Intensity normalised to peak			Distance	Intensity		Intensity normalised to peak			Distance	Intensity		Intensity normalised to peak			Distance	Intensity		Intensity normalised to peak
0	2120		0.166982			0	2085		0.295773			0	920		0.123718			0	6085		0.60064			0	2522		0.320454									Repeat 1 - image 1						Repeat 1 - image 1						Repeat 1 - image 1
0.13179	1669		0.131459			0.13179	3262.26		0.462775			0.13179	1869.72		0.251433			0.13179	4517.56		0.44592			0.13179	2750.01		0.349426									Line 1						Line 2						Line 3
0.26358	1467		0.115548			0.26358	3422.58		0.485518			0.26358	2640.84		0.355131			0.26358	4675.76		0.461536			0.26358	2465.45		0.313269
0.39536	1537		0.121062			0.39536	4947.35		0.701819			0.39536	2094.68		0.281685			0.39536	5321.07		0.525234			0.39536	1840.88		0.233909									Distance	Intensity		Intensity normalised to peak			Distance	Intensity		Intensity normalised to peak			Distance	Intensity
0.52715	1708		0.134531			0.52715	4470.65		0.634194			0.52715	2617.93		0.35205			0.52715	5330.52		0.526166			0.52715	2691.57		0.342									0	7009		0.498729			0	5252.25		0.481676			0	4173
0.65894	3160		0.248897			0.65894	3235.11		0.458925			0.65894	2582.42		0.347274			0.65894	6382.45		0.630001			0.65894	2362.37		0.300171									0.13179	7511.9		0.534513			0.13179	5159.8		0.473197			0.13179	3434.58
0.79073	1572		0.123819			0.79073	4716.8		0.669113			0.79073	2370.2		0.318736			0.79073	5644.73		0.557182			0.79073	3039.22		0.386174									0.26358	7137.38		0.507864			0.26358	5994.76		0.54977			0.26358	3606.57
0.92252	1841		0.145006			0.92252	4303.66		0.610506			0.92252	1861.77		0.250364			0.92252	5935.84		0.585917			0.92252	2221.23		0.282237									0.39536	6438.11		0.458107			0.39536	7615.06		0.698365			0.39536	2769.45
1.05431	4003		0.315296			1.05431	3478.47		0.493447			1.05431	1814.19		0.243965			1.05431	3825.94		0.377652			1.05431	2668.47		0.339065									0.52715	6895.35		0.490643			0.52715	7791.14		0.714513			0.52715	2483.52
1.18609	1991		0.156821			1.18609	3643.45		0.516851			1.18609	3940.1		0.52985			1.18609	5538.36		0.546683			1.18609	3616.96		0.459584									0.65894	6767.83		0.481569			0.65894	7319.29		0.671241			0.65894	3045.83
1.31788	2112		0.166352			1.31788	3936.89		0.558477			1.31788	3446.33		0.46345			1.31788	5253.44		0.518558			1.31788	3435.57		0.436536									0.79073	6695.81		0.476444			0.79073	7142.52		0.65503			0.79073	3961.55
1.44967	2101		0.165485			1.44967	3785.72		0.537033			1.44967	2829.58		0.380511			1.44967	3898.07		0.384772			1.44967	3055.51		0.388244									0.92252	5558.76		0.395537			0.92252	7579.95		0.695146			0.92252	3321.98
1.58146	1886		0.148551			1.58146	4283		0.607576			1.58146	2994.56		0.402698			1.58146	4554.28		0.449545			1.58146	2625.58		0.333615									1.05431	5307.59		0.377665			1.05431	8521.89		0.781529			1.05431	2153.28
1.71325	1931		0.152095			1.71325	4753.81		0.674364			1.71325	2381.29		0.320227			1.71325	5722.51		0.564859			1.71325	1896.52		0.240978									1.18609	4895.79		0.348363			1.18609	6572.37		0.602742			1.18609	3733.65
1.84504	3377		0.265989			1.84504	5216.13		0.739948			1.84504	2341.37		0.314859			1.84504	4979.59		0.491526			1.84504	2884.4		0.366502									1.31788	6043.86		0.430055			1.31788	5399.72		0.4952			1.31788	4484.08
1.97682	2558		0.201481			1.97682	4441.75		0.630096			1.97682	2914		0.391864			1.97682	4883.37		0.482029			1.97682	4932.96		0.626799									1.44967	6832.38		0.486162			1.44967	5450.02		0.499813			1.44967	4541.9
2.10861	1919		0.15115			2.10861	3860.78		0.54768			2.10861	3371.97		0.453451			2.10861	4830.08		0.476769			2.10861	3411.16		0.433434									1.58146	8343.55		0.59369			1.58146	7281.02		0.667731			1.58146	5083.6
2.2404	2320		0.182735			2.2404	5260.08		0.746181			2.2404	3054.16		0.410712			2.2404	4915.42		0.485192			2.2404	2380.03		0.302415									1.71325	8987.63		0.63952			1.71325	9077.69		0.8325			1.71325	4385.7
2.37219	2688		0.21172			2.37219	4791		0.679639			2.37219	2943		0.395764			2.37219	5236.15		0.516852			2.37219	2885.24		0.366609									1.84504	7960.88		0.566461			1.84504	8944.1		0.820249			1.84504	4186.25
2.50398	2132		0.167927			2.50398	4801.06		0.681066			2.50398	2999.68		0.403386			2.50398	5207.94		0.514067			2.50398	3830.96		0.486775									1.97682	9243.02		0.657692			1.97682	8144.97		0.746963			1.97682	4582.5
2.63576	4031		0.317502			2.63576	5842.67		0.828826			2.63576	4047		0.544226			2.63576	5986.1		0.590878			2.63576	3979.73		0.505678									2.10861	7899.06		0.562062			2.10861	7523.94		0.690009			2.10861	4142.82
2.76755	3180		0.250473			2.76755	6722.35		0.953616			2.76755	4660.68		0.626751			2.76755	7153.19		0.706079			2.76755	3478.44		0.441983									2.2404	7603.37		0.541022			2.2404	7745.5		0.710328			2.2404	3952.43
2.89934	3391		0.267092			2.89934	6661.98		0.945051			2.89934	5280.59		0.710114			2.89934	7994.47		0.78912			2.89934	3156.73		0.401105									2.37219	7306.25		0.51988			2.37219	5849.52		0.536451			2.37219	4014.2
3.03113	2653		0.208963			3.03113	7049.33		1			3.03113	5530.35		0.743702			3.03113	8992.15		0.8876			3.03113	4052.95		0.514982									2.50398	7308.72		0.520056			2.50398	6261.31		0.574215			2.50398	4059.65
3.16292	5972		0.470384			3.16292	6763.4		0.959439			3.16292	6198.28		0.833522			3.16292	10130.9		1			3.16292	3308.14		0.420344									2.63576	7287.36		0.518536			2.63576	4760.28		0.436558			2.63576	4235.58
3.29471	9267		0.729915			3.29471	7568.89		1.0737			3.29471	7436.25		1			3.29471	10169.9		1.00385			3.29471	4437.73		0.563874									2.76755	8014.43		0.570272			2.76755	5971.52		0.547639			2.76755	4432.7
3.42649	6055		0.476922			3.42649	11516.2		1.63365			3.42649	9279.59		1.24789			3.42649	9257.71		0.913813			3.42649	6129.95		0.778892									2.89934	7996.16		0.568972			2.89934	4736.9		0.434414			2.89934	3847.65
3.55828	11546		0.90942			3.55828	12732.2		1.80617	FWHM	1.1861	3.55828	12271.3		1.6502			3.55828	12317.2		1.21581			3.55828	7870.08		1									3.03113	8243.15		0.586546			3.03113	5044.92		0.462662			3.03113	3553.87
3.69007	12696		1			3.69007	11843.3		1.68006			3.69007	15055.4		2.02459			3.69007	18258.1		1.80222	FWHM	0.92251	3.69007	11824.6		1.50247									3.16292	9330.08		0.663887			3.16292	5249.87		0.481457			3.16292	4596.1
3.82186	19254		1.51654			3.82186	10435.6		1.48037			3.82186	18411.4		2.4759	FWHM	0.65894	3.82186	16645.5		1.64305			3.82186	13826.3		1.75682									3.29471	10453.2		0.7438			3.29471	5545.64		0.508582			3.29471	5440.17
3.95365	25602		2.01654			3.95365	9209		1.30637			3.95365	12666		1.70328			3.95365	11577.6		1.14281			3.95365	15591.5		1.98111									3.42649	8716.2		0.620206			3.42649	5856.16		0.53706			3.42649	6827.83
4.08543	25259		1.98952			4.08543	6240.29		0.885232			4.08543	10763.2		1.4474			4.08543	10382		1.02479			4.08543	17009.9		2.16134	FWHM	0.92252							3.55828	10440.1		0.742871			3.55828	6634.51		0.60844			3.55828	6732.95
4.21722	25778		2.0304	FWHM	0.52715	4.21722	4215.42		0.597989			4.21722	6719.01		0.903549			4.21722	6404.61		0.632189			4.21722	15366.2		1.95249									3.69007	9064.67		0.645002			3.69007	5198.32		0.47673			3.69007	6604.8
4.34901	17913		1.41092			4.34901	3657.25		0.518808			4.34901	6474.29		0.870639			4.34901	5053.62		0.498834			4.34901	11030.9		1.40163									3.82186	8344.96		0.59379			3.82186	6286.73		0.576546			3.82186	8112.87
4.4808	11625		0.915643			4.4808	4050.31		0.574567			4.4808	5479.49		0.736862			4.4808	6200.87		0.612077			4.4808	9355.93		1.1888									3.95365	10748.9		0.764846			3.95365	10904.1		1	FWHM	1.58145	3.95365	8117.75
4.61259	9476		0.746377			4.61259	5392.97		0.765033			4.61259	4210.83		0.566258			4.61259	7551.88		0.745433			4.61259	8828.46		1.12177									4.08543	12996.9		0.924804			4.08543	9915.69		0.909353			4.08543	7346.45
4.74438	6938		0.546471			4.74438	3851.6		0.546378			4.74438	4717.48		0.63439			4.74438	7120.43		0.702846			4.74438	8380.26		1.06482									4.21722	10576.2		0.752555			4.21722	8903.63		0.816538			4.21722	7067.77
4.87616	5427		0.427457			4.87616	3247.45		0.460675			4.87616	5918.58		0.795909			4.87616	6526.26		0.644196			4.87616	8672.54		1.10196									4.34901	14053.7		1	FWHM	4.61259	4.34901	5601.2		0.513677			4.34901	5817.1
5.00795	4105		0.32333			5.00795	3192.49		0.452878			5.00795	4657.61		0.626339			5.00795	5092.95		0.502717			5.00795	6103.12		0.775484									4.4808	11808		0.840207			4.4808	7993.43		0.733065			4.4808	4155.42
5.13974	4379		0.344912			5.13974	3041.8		0.431502			5.13974	6376.71		0.857517			5.13974	5496.04		0.542505			5.13974	6660.99		0.846369									4.61259	10014.2		0.712563			4.61259	6231.31		0.571463			4.61259	3665
5.27153	3860		0.304033			5.27153	1753.67		0.248771			5.27153	4751		0.638897			5.27153	3194.34		0.315308			5.27153	4788.54		0.608448									4.74438	10258.3		0.729934			4.74438	7099.8		0.651111			4.74438	3402.85
5.40332	3966		0.312382			5.40332	1984.81		0.28156			5.40332	4110.26		0.552733			5.40332	3733.34		0.368511			5.40332	6229.39		0.791528									4.87616	10707.6		0.761907			4.87616	5473.3		0.501948			4.87616	3339.8
5.53511	2461		0.193841			5.53511	3422.4		0.485493			5.53511	6229.12		0.83767			5.53511	3876.53		0.382646			5.53511	2955.76		0.37557									5.00795	9870.5		0.702342			5.00795	5100.51		0.46776			5.00795	2714.48
5.66689	2390		0.188248			5.66689	2467.46		0.350028			5.66689	6910.17		0.929254			5.66689	3600.26		0.355375			5.66689	4855.31		0.616933									5.13974	9416.12		0.670009			5.13974	6411.15		0.587957			5.13974	1337.8
5.79868	2109		0.166115			5.79868	2567.24		0.364183			5.79868	7319.63		0.984317			5.79868	4740.76		0.467952			5.79868	4460.3		0.566741									5.27153	8926.58		0.635176			5.27153	4819.55		0.441993			5.27153	2556.17
5.93047	2567		0.20219			5.93047	2280.5		0.323506			5.93047	5385.75		0.724256			5.93047	4385.28		0.432864			5.93047	3512.49		0.446309									5.40332	7549.03		0.537156			5.40332	4299.21		0.394274			5.40332	3823.25
6.06226	3795		0.298913			6.06226	1876.58		0.266207			6.06226	4965.41		0.667731			6.06226	3248.36		0.320641			6.06226	5088.61		0.646577									5.53511	7360		0.523705			5.53511	3818.02		0.350145			5.53511	3515.05
6.19405	3738		0.294423			6.19405	1772.63		0.251461			6.19405	5318.11		0.71516			6.19405	2961.13		0.292288			6.19405	4746.69		0.60313									5.66689	8050.08		0.572808			5.66689	4364.12		0.400226			5.66689	2724.77
6.32583	2482		0.195495			6.32583	2666.2		0.37822			6.32583	3763.4		0.506088			6.32583	3153.87		0.311313			6.32583	4646.82		0.590441									5.79868	8861.06		0.630514			5.79868	4465.11		0.409489			5.79868	2767.62
6.45762	4387		0.345542			6.45762	1373.32		0.194816			6.45762	3316.46		0.445986			6.45762	3676.95		0.362945			6.45762	3768.06		0.478783									5.93047	7682.2		0.546631			5.93047	4298.56		0.394214			5.93047	2716.5
6.58941	4224		0.332703			6.58941	1633.33		0.231701			6.58941	4353		0.585376			6.58941	2888.53		0.285121			6.58941	4284.42		0.544393									6.06226	8304.18		0.590889			6.06226	4289.84		0.393415			6.06226	2150.9
6.7212	3102		0.244329			6.7212	1812.1		0.25706			6.7212	4431		0.595865			6.7212	2656.93		0.262261			6.7212	3662.85		0.465415									6.19405	7990.42		0.568563			6.19405	4630.45		0.424652			6.19405	2241.77
6.85299	3407		0.268352			6.85299	1859.84		0.263833			6.85299	4468.55		0.600914			6.85299	3341.41		0.329825			6.85299	3194.17		0.405863									6.32583	6674.84		0.474952			6.32583	5627.42		0.516082			6.32583	2563.4
6.98478	3699		0.291352			6.98478	1854.32		0.263049			6.98478	4955.11		0.666346			6.98478	3125.5		0.308512			6.98478	4014.43		0.510088									6.45762	6793.42		0.48339			6.45762	5585.58		0.512245			6.45762	1957.68
7.11656	2886		0.227316			7.11656	1640.2		0.232675			7.11656	4166.32		0.560272			7.11656	4452.83		0.439531			7.11656	4857.42		0.617201									6.58941	5260.15		0.374289			6.58941	4241.69		0.388998			6.58941	1285.25
7.24835	4530		0.356805			7.24835	2605.44		0.369602			7.24835	3460.17		0.465311			7.24835	3273.71		0.323143			7.24835	4805.32		0.610581									6.7212	7424.28		0.528279			6.7212	5521.53		0.506371			6.7212	1508.6
7.38014	5627		0.44321			7.38014	2195.36		0.311428			7.38014	3430.68		0.461345			7.38014	4361.53		0.43052			7.38014	3789.69		0.481531									6.85299	6930.04		0.493111			6.85299	5848.74		0.536379			6.85299	1671.07
7.51193	6160		0.485192			7.51193	1832.75		0.259989			7.51193	3585.69		0.482191			7.51193	3463.36		0.341862			7.51193	4842.28		0.615277									6.98478	7536.95		0.536296			6.98478	7385.32		0.677296			6.98478	1954.12
7.64372	5558		0.437776			7.64372	1635.84		0.232057			7.64372	4016.37		0.540107			7.64372	4307.66		0.425201			7.64372	3761.41		0.477938									7.11656	9139.37		0.650317			7.11656	6262.67		0.57434			7.11656	2686.8
7.77551	4165		0.328056			7.77551	1727.1		0.245002			7.77551	3272.47		0.44007			7.77551	2629.05		0.259509			7.77551	3748.39		0.476284									7.24835	7895.19		0.561787			7.24835	4787.41		0.439046			7.24835	2413.92
7.90729	3255		0.25638			7.90729	1354		0.192075			7.90729	3917		0.526744			7.90729	4912.75		0.484929			7.90729	3829.37		0.486574									7.38014	6334.01		0.4507			7.38014	4840.35		0.443901			7.38014	3209.58
																		8.03908	5326.82		0.525802			8.03908	1366		0.173569									7.51193	4588.44		0.326493			7.51193	5075.94		0.465507			7.51193	4028.9
																		8.17087	4182		0.412798															7.64372	4740.69		0.337327			7.64372	5388.74		0.494193			7.64372	3276.08
																																				7.77551	3783.57		0.269222			7.77551	6180.83		0.566835			7.77551	3213.67
max	25778					max	12732.2					max	18411.4					max	18258.1					max	17009.9											7.90729	2566.34		0.182609			7.90729	6142.17		0.563289			7.90729	3454.5
																																				8.03908	3146		0.223855			8.03908	6181.75		0.566919
Repeat 1 - image 3						Repeat 1 - image 3						Repeat 1 - image 3						Repeat 1 - image 3						Repeat 1 - image 3												max	14053.7					max	10904.1					max	8117.75
Line 1						Line 2						Line 3						Line 4						Line 5
Distance	Intensity		Intensity normalised to peak			Distance	Intensity		Intensity normalised to peak			Distance	Intensity		Intensity normalised to peak			Distance	Intensity		Intensity normalised to peak			Distance	Intensity		Intensity normalised to peak									Repeat 1 - image 2						Repeat 1 - image 2						Repeat 1 - image 2
0	6478		0.830082			0	791		0.0837416			0	3312		0.381084			0	2920		0.388821			0	6417		0.696222									Line 1						Line 2						Line 3
0.13179	4741.12		0.607521			0.13179	2639.76		0.279466			0.13179	5387		0.619837			0.13179	3060.79		0.407568			0.13179	6643.58		0.720805
0.26358	4087.48		0.523764			0.26358	2273.24		0.240663			0.26358	7429		0.854792			0.26358	3793.58		0.505144			0.26358	8367.36		0.90783									Distance	Intensity		Intensity normalised to peak			Distance	Intensity		Intensity normalised to peak			Distance	Intensity
0.39536	4691.32		0.60114			0.39536	1688.72		0.178782			0.39536	7726		0.888966			0.39536	3148.91		0.419302			0.39536	7377.73		0.800457									0	10268		0.48668			0	4396		0.236716			0	940
0.52715	5442.07		0.697339			0.52715	1979.84		0.209602			0.52715	6767		0.778622			0.52715	3454.47		0.459989			0.52715	7901.05		0.857236									0.13179	9452.96		0.448049			0.13179	4224.56		0.227484			0.13179	523.442
0.65894	7811.77		1.00099			0.65894	2425		0.25673			0.65894	6304		0.725348			0.65894	2705.01		0.360194			0.65894	7696.41		0.835034									0.26358	9409.36		0.445983			0.26358	4513.44		0.24304			0.26358	1197.26
0.79073	7581.83		0.971525			0.79073	2564.4		0.271488			0.79073	3730		0.42918			0.79073	3592.47		0.478365			0.79073	6776.45		0.735221									0.39536	11461.3		0.543239			0.39536	5213.54		0.280739			0.39536	2092.46
0.92252	7536.96		0.965776			0.92252	3487.56		0.369221			0.92252	3202		0.368427			0.92252	2283.72		0.304095			0.92252	7576.32		0.822004									0.52715	11060.9		0.524263			0.52715	6667.76		0.359045			0.52715	2331.87
1.05431	7872.63		1.00879			1.05431	3003.64		0.31799			1.05431	2336		0.268784			1.05431	3429.83		0.456708			1.05431	7642.77		0.829214									0.65894	7612		0.360792			0.65894	7527.2		0.405325			0.65894	1834.44
1.18609	5737.12		0.735147			1.18609	3338.36		0.353426			1.18609	3235		0.372224			1.18609	3771.49		0.502203			1.18609	8798.74		0.954633									0.79073	10139.6		0.480593			0.79073	7675.52		0.413312			0.79073	1797.21
1.31788	5164.96		0.66183			1.31788	4630		0.490169			1.31788	1731		0.199172			1.31788	3256.02		0.433564			1.31788	7435.85		0.806764									0.92252	11203.3		0.531012			0.92252	6536.77		0.351992			0.92252	737.547
1.44967	4753.24		0.609074			1.44967	3866.88		0.409379			1.44967	4198		0.483028			1.44967	5100.35		0.679152			1.44967	7103.76		0.770733									1.05431	8364.36		0.396452			1.05431	6610.38		0.355956			1.05431	1704.61
1.58146	5159.1		0.66108			1.58146	3291.72		0.348488			1.58146	3638		0.418594			1.58146	3655.5		0.486759			1.58146	8406.92		0.912121									1.18609	8646.56		0.409828			1.18609	6111.39		0.329086			1.18609	1845.32
1.71325	5793.22		0.742335			1.71325	3276.76		0.346904			1.71325	1665		0.191577			1.71325	3327.06		0.443024			1.71325	8838.73		0.958971									1.31788	8594		0.407336			1.31788	4915.72		0.264702			1.31788	1916.42
1.84504	5056.11		0.647883			1.84504	3953.44		0.418543			1.84504	3396		0.390749			1.84504	3135.85		0.417563			1.84504	8606		0.93372									1.44967	10368.9		0.491464			1.44967	4355		0.234508			1.44967	1815.6
1.97682	5195.14		0.665698			1.97682	4059		0.429718			1.97682	2416		0.277989			1.97682	3648.18		0.485784			1.97682	7274.92		0.789304									1.58146	10552		0.500141			1.58146	4218.85		0.227176			1.58146	2036.54
2.10861	4076.88		0.522405			2.10861	3565.96		0.377521			2.10861	3136		0.360833			2.10861	4147.48		0.552269			2.10861	6054.3		0.656871									1.71325	8649		0.409943			1.71325	5682.53		0.305993			1.71325	2136.89
2.2404	3615.33		0.463264			2.2404	4377.56		0.463444			2.2404	2547		0.293062			2.2404	3768.95		0.501865			2.2404	6753.08		0.732686									1.84504	8978.92		0.425581			1.84504	7064.45		0.380407			1.84504	1819.64
2.37219	4683.45		0.600131			2.37219	5279.88		0.558971			2.37219	2326		0.267633			2.37219	2809.99		0.374171			2.37219	7652.01		0.830216									1.97682	8487		0.402265			1.97682	10936.1		0.588887			1.97682	1692
2.50398	4922.05		0.630705			2.50398	5503.92		0.582689			2.50398	4950		0.569555			2.50398	4401.98		0.586158			2.50398	9462.5		1.02665									2.10861	8001.48		0.379252			2.10861	13073.8		0.704001			2.10861	2147.85
2.63576	5961.24		0.763865			2.63576	4536		0.480217			2.63576	5209		0.599356			2.63576	5059.42		0.673701			2.63576	11902.9		1.29142									2.2404	8637.4		0.409393			2.2404	13007.4		0.700424			2.2404	2227.53
2.76755	5376.1		0.688885			2.76755	3545		0.375302			2.76755	3053		0.351283			2.76755	4974.31		0.662368			2.76755	12930.9		1.40296									2.37219	10199.5		0.483433			2.37219	13660.8		0.735607			2.37219	3305.41
2.89934	5660.79		0.725365			2.89934	5526.84		0.585116			2.89934	5707		0.656656			2.89934	6574.95		0.875505			2.89934	11985.7		1.30041									2.50398	10430.5		0.494383			2.50398	12085		0.650756			2.50398	2535.11
3.03113	5110.6		0.654865			3.03113	5418.84		0.573682			3.03113	4358		0.501438			3.03113	6642.93		0.884558			3.03113	11239.5		1.21944									2.63576	11013		0.521992			2.63576	11960.1		0.644026			2.63576	3519.17
3.16292	4405.13		0.564467			3.16292	5573.64		0.59007			3.16292	4908		0.564722			3.16292	7188.1		0.957152			3.16292	11203.6		1.21555									2.76755	10746.7		0.509369			2.76755	11651.4		0.627405			2.76755	4190.6
3.29471	4016.77		0.514703			3.29471	5094		0.539292			3.29471	5472		0.629617			3.29471	6278.49		0.83603			3.29471	12748.1		1.38312									2.89934	12948.3		0.613721			2.89934	10532.3		0.567141			2.89934	4011.18
3.42649	5349.12		0.685429			3.42649	5634.12		0.596473			3.42649	4843		0.557243			3.42649	6663.73		0.887327			3.42649	11217.6		1.21707									3.03113	14478.4		0.686244			3.03113	12127.7		0.653055			3.03113	6081.18
3.55828	6774.13		0.868027			3.55828	6358.88		0.673202			3.55828	5422		0.623864			3.55828	7509.89		1			3.55828	9378.95		1.01758									3.16292	16247.3		0.770087			3.16292	11850.6		0.638129			3.16292	6711.83
3.69007	7804.05		1			3.69007	8664.36		0.917279			3.69007	3841		0.441951			3.69007	10149.5		1.35149			3.69007	9333.36		1.01264									3.29471	20584		0.975636			3.29471	12954.1		0.697552			3.29471	5089.39
3.82186	12076.1		1.54742			3.82186	9445.72		1			3.82186	6699		0.770797			3.82186	14315.9		1.90627			3.82186	9216.89		1									3.42649	16077.8		0.762054			3.42649	14029.8		0.755477			3.42649	4202.69
3.95365	12582.7		1.61233			3.95365	12824		1.35765			3.95365	7101		0.817052			3.95365	19798.8		2.63636			3.95365	9258.64		1.00453									3.55828	16808.9		0.796703			3.55828	18570.8		1	FWHM	2.63577	3.55828	7309.7
4.08543	16289.5		2.08732			4.08543	12502.7		1.32363			4.08543	7712		0.887355			4.08543	22382.1		2.98035	FWHM	0.79073	4.08543	14607.9		1.5849									3.69007	16147.1		0.765337			3.69007	14924.2		0.803638			3.69007	7262.32
4.21722	16653.6		2.13397	FWHM	0.79073	4.21722	15978.4		1.6916			4.21722	8691		1			4.21722	17567.5		2.33925			4.21722	18843.8		2.04449									3.82186	16215.1		0.768561			3.82186	13216		0.711657			3.82186	9034.15
4.34901	15639		2.00396			4.34901	17582.6		1.86144	FWHM	1.18609	4.34901	9796		1.12714			4.34901	16932		2.25462			4.34901	20717.9		2.24782	FWHM	0.52716							3.95365	17606		0.834485			3.95365	16295.5		0.877479			3.95365	9869.25
4.4808	13396.3		1.71658			4.4808	14738.1		1.56029			4.4808	19460		2.2391			4.4808	11916.7		1.58679			4.4808	19021.8		2.0638									4.08543	16690.6		0.791099			4.08543	16655.2		0.896851			4.08543	9775.24
4.61259	9354.86		1.19872			4.61259	14347		1.51889			4.61259	22596		2.59993			4.61259	11575.5		1.54137			4.61259	13872.3		1.5051									4.21722	21086.5		0.999452			4.21722	18234		0.981863			4.21722	9380.44
4.74438	7024.89		0.90016			4.74438	10000.6		1.05874			4.74438	25058		2.88321	FWHM	0.52715	4.74438	10566.2		1.40697			4.74438	9766.05		1.05958									4.34901	21098		1	FWHM	2.89935	4.34901	18348.1		0.98801			4.34901	10941.9
4.87616	5981.17		0.766419			4.87616	9977.64		1.05631			4.87616	15658		1.80163			4.87616	10027.7		1.33526			4.87616	9441.13		1.02433									4.4808	20100		0.952693			4.4808	11809.9		0.63594			4.4808	10757.9
5.00795	5327.75		0.682691			5.00795	9470.4		1.00261			5.00795	13548		1.55885			5.00795	8110.4		1.07996			5.00795	7790.79		0.845274									4.61259	16212		0.768413			4.61259	12890.9		0.694149			4.61259	11702.8
5.13974	4972.12		0.637121			5.13974	6639.68		0.70293			5.13974	9927		1.14222			5.13974	7371.14		0.981525			5.13974	5372.83		0.582934									4.74438	17083.1		0.809702			4.74438	9262.57		0.498771			4.74438	11553.8
5.27153	4021.52		0.515312			5.27153	4974		0.526588			5.27153	9239		1.06305			5.27153	7113.78		0.947255			5.27153	4474.99		0.485521									4.87616	16104.9		0.763335			4.87616	9338.74		0.502873			4.87616	13193.6
5.40332	4490.68		0.57543			5.40332	5342.92		0.565645			5.40332	7441		0.856173			5.40332	6158.46		0.820046			5.40332	4504.94		0.48877									5.00795	14654.4		0.694584			5.00795	11002.6		0.592468			5.00795	10509.8
5.53511	5368.76		0.687945			5.53511	5339.6		0.565293			5.53511	5959		0.685652			5.53511	6368.15		0.847968			5.53511	3837.76		0.416383									5.13974	12485.3		0.591774			5.13974	9935.96		0.535032			5.13974	9035.58
5.66689	4895.56		0.62731			5.66689	7483.16		0.792228			5.66689	4709		0.541825			5.66689	4896.39		0.651992			5.66689	2328.11		0.252592									5.27153	12692		0.601572			5.27153	9519.62		0.512613			5.27153	10051.1
5.79868	5622.36		0.720442			5.79868	9419.52		0.997226			5.79868	6048		0.695892			5.79868	4602.42		0.612848			5.79868	2976.62		0.322953									5.40332	11980.4		0.567844			5.40332	11860.7		0.638675			5.40332	11804.8
5.93047	4985.05		0.638778			5.93047	11208		1.18657			5.93047	6737		0.77517			5.93047	4568.95		0.608391			5.93047	2493.58		0.270545									5.53511	12462.7		0.590703			5.53511	11937.5		0.64281			5.53511	15325.5
6.06226	6224.24		0.797566			6.06226	11926.6		1.26265			6.06226	2957		0.340237			6.06226	3958.24		0.527071			6.06226	1905.27		0.206715									5.66689	9694.16		0.459482			5.66689	9752.31		0.525142			5.66689	11936.8
6.19405	5843.39		0.748764			6.19405	10057.4		1.06475			6.19405	3044		0.350247			6.19405	4843.31		0.644924			6.19405	2201.87		0.238895									5.79868	8536.88		0.404629			5.79868	10047.4		0.541032			5.79868	10767.2
6.32583	6547.57		0.838997			6.32583	8945.72		0.947066			6.32583	3227		0.371304			6.32583	2767.99		0.368579			6.32583	1998.32		0.21681									5.93047	9387		0.444923			5.93047	10366.6		0.558222			5.93047	8094
6.45762	5685.46		0.728527			6.45762	10279.6		1.08828			6.45762	4060		0.46715			6.45762	3495.31		0.465428			6.45762	2099.35		0.227772									6.06226	9397.68		0.445429			6.06226	9191.97		0.494969			6.06226	8013.57
6.58941	5985.72		0.767002			6.58941	11393		1.20615			6.58941	3852		0.443217			6.58941	3811.54		0.507536			6.58941	2981.18		0.323448									6.19405	6557.96		0.310833			6.19405	6954.52		0.374487			6.19405	8167.63
6.7212	5393.19		0.691076			6.7212	7205.32		0.762813			6.7212	2783		0.320216			6.7212	5224.5		0.695682			6.7212	1493.77		0.162069									6.32583	6180.88		0.29296			6.32583	7239.71		0.389844			6.32583	7774.37
6.85299	5612.9		0.71923			6.85299	5636.92		0.59677			6.85299	4469		0.51421			6.85299	5880.18		0.782992			6.85299	1525.67		0.16553									6.45762	7444.12		0.352835			6.45762	7277.72		0.391891			6.45762	7487.08
6.98478	6068.59		0.77762			6.98478	6589		0.697565			6.98478	3559		0.409504			6.98478	5281.3		0.703246			6.98478	1736.73		0.188429									6.58941	9559		0.453075			6.58941	6735.56		0.362697			6.58941	7581.42
7.11656	5741.39		0.735694			7.11656	5276.16		0.558577			7.11656	3581		0.412035			7.11656	4708.56		0.626981			7.11656	2131.13		0.23122									6.7212	7476.76		0.354382			6.7212	7942.72		0.4277			6.7212	6860.58
7.24835	5273.2		0.6757			7.24835	4162		0.440623			7.24835	2989		0.343919			7.24835	5311.03		0.707204			7.24835	1368.47		0.148474									6.85299	7535.2		0.357152			6.85299	8355.11		0.449906			6.85299	8384.25
7.38014	6761.81		0.866449			7.38014	4538.2		0.48045			7.38014	3453		0.397308			7.38014	5984.69		0.796908			7.38014	1168.49		0.126777									6.98478	7890.72		0.374003			6.98478	6731.03		0.362453			6.98478	6937.21
7.51193	7483.31		0.9589			7.51193	5562.96		0.58894			7.51193	4234		0.487171			7.51193	5088.55		0.67758			7.51193	1655.21		0.179585									7.11656	8305.76		0.393675			7.11656	6366.1		0.342802			7.11656	8847.14
7.64372	6976.97		0.894019			7.64372	5659.04		0.599112			7.64372	3128		0.359913			7.64372	4976.41		0.662647			7.64372	2398.61		0.260241									7.24835	5206		0.246753			7.24835	5866.43		0.315896			7.24835	8267.56
7.77551	6839.99		0.876467			7.77551	6306.04		0.667608			7.77551	4232		0.486941			7.77551	5657.98		0.753405			7.77551	1583.7		0.171826									7.38014	8703.92		0.412546			7.38014	6945.9		0.374023			7.38014	8471.05
7.90729	5836.61		0.747895			7.90729	6050		0.640502			7.90729	2634		0.303072			7.90729	5073.88		0.675627			7.90729	1692.35		0.183614									7.51193	7825.16		0.370895			7.51193	6161.51		0.331785			7.51193	6136.24
8.03908	7086		0.90799															8.03908	5564		0.74089			8.03908	949		0.102963									7.64372	7773.24		0.368434			7.64372	5489.88		0.295619			7.64372	6229.63
																																				7.77551	8786.04		0.416439			7.77551	5879.89		0.31662			7.77551	8022.39
max	16653.6					max	17582.6					max	25058					max	22382.1					max	20717.9											7.90729	12494		0.592188			7.90729	5285.22		0.284599			7.90729	9988.75
																																										8.03908	6161		0.331758
																																				max	21098					max	18570.8					max	15325.5
Repeat 1 - image 4						Repeat 1 - image 4						Repeat 1 - image 4						Repeat 1 - image 4						Repeat 1 - image 4
Line 1						Line 2						Line 3						Line 4						Line 5												Repeat 1 - image 3						Repeat 1 - image 3						Repeat 1 - image 3
																																				Line 1						Line 2						Line 3
Distance	Intensity		Intensity normalised to peak			Distance	Intensity		Intensity normalised to peak			Distance	Intensity		Intensity normalised to peak			Distance	Intensity		Intensity normalised to peak			Distance	Intensity		Intensity normalised to peak
0	3448		0.275257			0	3171		0.284742			0	1391		0.119651			0	5087		0.490654			0	5735.75		0.925128									Distance	Intensity		Intensity normalised to peak			Distance	Intensity		Intensity normalised to peak			Distance	Intensity
0.13179	5564.4		0.444211			0.13179	1577.6		0.141662			0.13179	3689.29		0.317346			0.13179	3690.25		0.355934			0.13179	4794.7		0.773345									0	5130		0.350425			0	6722		0.249078			0	8557
0.26358	3142.99		0.250908			0.26358	2724.86		0.244681			0.26358	2760.65		0.237466			0.26358	3430.16		0.330847			0.26358	4690.55		0.756546									0.13179	5457.41		0.37279			0.13179	6414.87		0.237698			0.13179	7068.94
0.39536	4330.48		0.345706			0.39536	3160.69		0.283817			0.39536	2832.58		0.243653			0.39536	2369.98		0.228591			0.39536	4240.9		0.684022									0.26358	5365.88		0.366538			0.26358	5727.87		0.212241			0.26358	5263.64
0.52715	5177.8		0.413348			0.52715	3713.81		0.333485			0.52715	3086.72		0.265514			0.52715	4017.43		0.387491			0.52715	3606.55		0.581706									0.39536	8123.27		0.554892			0.39536	7472.7		0.276895			0.39536	4017.84
0.65894	5363.77		0.428195			0.65894	3291.87		0.295596			0.65894	2667.15		0.229424			0.65894	3693.78		0.356274			0.65894	3398		0.548069									0.52715	10172.8		0.694893			0.52715	7355.6		0.272556			0.52715	3473.92
0.79073	5794.43		0.462574			0.79073	2711.19		0.243453			0.79073	3090.6		0.265848			0.79073	4088.78		0.394373			0.79073	3864.45		0.623303									0.65894	8375.34		0.572111			0.65894	8493.17		0.314707			0.65894	3183.55
0.92252	4270.53		0.340921			0.92252	2482.97		0.22296			0.92252	2579.69		0.2219			0.92252	4780.89		0.461129			0.92252	4248		0.685167									0.79073	9288.31		0.634475			0.79073	11295.2		0.418535			0.79073	3699.44
1.05431	5430.5		0.433522			1.05431	2497.59		0.224273			1.05431	3292.82		0.283242			1.05431	4443.21		0.428559			1.05431	3306.5		0.533311									0.92252	7182.61		0.490637			0.92252	9523.4		0.352882			0.92252	5157.31
1.18609	4690.44		0.374443			1.18609	2897.65		0.260196			1.18609	2490.29		0.21421			1.18609	5209.79		0.502498			1.18609	3296.1		0.531633									1.05431	8189.52		0.559418			1.05431	8994.13		0.33327			1.05431	6845.56
1.31788	4688.28		0.37427			1.31788	3114.47		0.279666			1.31788	2497.91		0.214865			1.31788	5159.54		0.497651			1.31788	4739		0.764361									1.18609	7848.86		0.536148			1.18609	6997.2		0.259276			1.18609	7517.84
1.44967	5351.41		0.427208			1.44967	3980.14		0.3574			1.44967	3406.1		0.292986			1.44967	4612.4		0.444878			1.44967	4848.1		0.781958									1.31788	7888.25		0.538838			1.31788	6178.67		0.228946			1.31788	5124.08
1.58146	7566.38		0.604031			1.58146	4623.6		0.41518			1.58146	2937.33		0.252664			1.58146	4599.64		0.443647			1.58146	4687.7		0.756087									1.44967	7029.06		0.480148			1.44967	5642.33		0.209072			1.44967	3383.15
1.71325	4505.91		0.359711			1.71325	4050.75		0.36374			1.71325	3091.78		0.265949			1.71325	4948.97		0.477341			1.71325	4206.3		0.678441									1.58146	5497.25		0.375512			1.58146	6032.2		0.223518			1.58146	4233.5
1.84504	5365.75		0.428353			1.84504	4145.13		0.372215			1.84504	2969.5		0.255431			1.84504	3995.74		0.385399			1.84504	4067.05		0.655981									1.71325	5102.68		0.348559			1.71325	5910.97		0.219026			1.71325	4659.14
1.97682	4233.74		0.337983			1.97682	4253.48		0.381945			1.97682	2471.29		0.212576			1.97682	4786.44		0.461664			1.97682	4424.5		0.713635									1.84504	7051.73		0.481697			1.84504	6663.13		0.246897			1.84504	4012.66
2.10861	5384.81		0.429874			2.10861	3332.03		0.299202			2.10861	2470.61		0.212517			2.10861	5030.1		0.485166			2.10861	5497.6		0.886717									1.97682	7996.3		0.546219			1.97682	4842.5		0.179435			1.97682	4786.97
2.2404	6394.38		0.510469			2.2404	2500.79		0.22456			2.2404	3634.1		0.312599			2.2404	3511.46		0.338689			2.2404	5711.9		0.921282									2.10861	7174.56		0.490087			2.10861	4922.47		0.182398			2.10861	4801.11
2.37219	5561.4		0.443971			2.37219	4531.55		0.406914			2.37219	3695.51		0.317881			2.37219	4302.48		0.414985			2.37219	4321.1		0.696957									2.2404	7715.36		0.527029			2.2404	5323.9		0.197273			2.2404	4184.32
2.50398	5284.67		0.421881			2.50398	3693.09		0.331624			2.50398	2767.56		0.23806			2.50398	7316.71		0.705715			2.50398	4471.9		0.72128									2.37219	6861.64		0.468711			2.37219	6033.6		0.22357			2.37219	5362.62
2.63576	4605.12		0.367631			2.63576	3944.75		0.354222			2.63576	3075.22		0.264525			2.63576	6199.1		0.597918			2.63576	5345.25		0.862144									2.50398	8934.21		0.610287			2.50398	5949.97		0.220471			2.50398	5275.81
2.76755	4491.59		0.358568			2.76755	4824.08		0.433182			2.76755	3303.53		0.284164			2.76755	5954.95		0.57437			2.76755	5139.8		0.829007									2.63576	9232.5		0.630663			2.63576	7074		0.262121			2.63576	5809
2.89934	5821.21		0.464712			2.89934	6557.01		0.588792			2.89934	4225.5		0.36347			2.89934	5514.9		0.531926			2.89934	4911.55		0.792192									2.76755	9860.73		0.673576			2.76755	6385.4		0.236606			2.76755	7208.36
3.03113	5624.81		0.449034			3.03113	6838.04		0.614027			3.03113	5050.45		0.434431			3.03113	6308.58		0.608478			3.03113	4697.3		0.757635									2.89934	13577.8		0.927487			2.89934	5864.13		0.217291			2.89934	10310.3
3.16292	5993.82		0.478493			3.16292	6662.24		0.598241			3.16292	4696.32		0.403969			3.16292	6672.7		0.643599			3.16292	6048.85		0.975629									3.03113	13706		0.936242			3.03113	7248.73		0.268596			3.03113	9610.18
3.29471	6561.83		0.523837			3.29471	5697.21		0.511585			3.29471	4336.15		0.372988			3.29471	7495.72		0.722981			3.29471	5931		0.956621									3.16292	13392.4		0.914821			3.16292	6564		0.243224			3.16292	7951
3.42649	10629.6		0.848572			3.42649	8064.57		0.724164			3.42649	5994.77		0.515659			3.42649	9908.9		0.955738			3.42649	6199.95		1									3.29471	13609		0.929617			3.29471	5579.83		0.206756			3.29471	9594.12
3.55828	12526.5		1			3.55828	10144.1		0.910896			3.55828	5728.77		0.492779			3.55828	9957.42		0.960418			3.55828	9111.3		1.46958									3.42649	14106.9		0.963628			3.42649	3515.13		0.13025			3.42649	13491.6
3.69007	13820.2		1.10328			3.69007	11136.4		1			3.69007	6747.45		0.580403			3.69007	10367.8		1			3.69007	12310.8		1.98563									3.55828	13381		0.914042			3.55828	6187.5		0.229273			3.55828	15123.2
3.82186	18335.8		1.46376			3.82186	11845.4		1.06366			3.82186	7107.76		0.611396			3.82186	10777		1.03947			3.82186	20106.4		3.24299									3.69007	12333.9		0.842513			3.69007	7994.6		0.296233			3.69007	15850.9
3.95365	23853.9		1.90428			3.95365	14886.4		1.33674			3.95365	8483.44		0.72973			3.95365	8356.06		0.805963			3.95365	24984.8		4.02983	FWHM	0.52715							3.82186	11323.6		0.773506			3.82186	7772.9		0.288019			3.82186	13426.6
4.08543	25286.8		2.01867	FWHM	0.65894	4.08543	19593.4		1.75941			4.08543	11625.5		1			4.08543	10165.8		0.980517			4.08543	22106.4		3.56558									3.95365	14226.4		0.971789			3.95365	9949		0.368652			3.95365	12018.8
4.21722	23480.2		1.87445			4.21722	25367		2.27785	FWHM	0.65894	4.21722	18700.2		1.60855			4.21722	14520.3		1.40052	FWHM	1.58145	4.21722	19179.4		3.09348									4.08543	14639.4		1	FWHM	2.10861	4.08543	13607.4		0.504212			4.08543	10839.5
4.34901	16579.9		1.32359			4.34901	24805.9		2.22747			4.34901	24580.7		2.11439			4.34901	14214.7		1.37104			4.34901	14858.8		2.3966									4.21722	13394.7		0.91498			4.21722	15259.7		0.565437			4.21722	10853.4
4.4808	12405.8		0.990364			4.4808	17677.6		1.58737			4.4808	24026.1		2.06668			4.4808	13796		1.33066			4.4808	9442.95		1.52307									4.34901	9833.39		0.671709			4.34901	21462.5		0.795276			4.34901	7642.64
4.61259	10318.3		0.82372			4.61259	15953.1		1.43252			4.61259	25642.5		2.20572	FWHM	0.79073	4.61259	11493.9		1.10861			4.61259	7913		1.2763									4.4808	7541.35		0.515142			4.4808	26287.5		0.974061			4.4808	6626.1
4.74438	7116.64		0.568128			4.74438	10335.2		0.928053			4.74438	22434.1		1.92974			4.74438	12862.1		1.24058			4.74438	8870.9		1.4308									4.61259	7524.31		0.513978			4.61259	26987.5		1	FWHM	0.79073	4.61259	7093.8
4.87616	5822.27		0.464797			4.87616	8236.98		0.739646			4.87616	18793.7		1.6166			4.87616	9681		0.933756			4.87616	9552.2		1.54069									4.74438	6118.89		0.417975			4.74438	22816		0.845428			4.74438	7195.25
5.00795	4516.69		0.360571			5.00795	9536.17		0.856307			5.00795	16334.1		1.40502			5.00795	6476.62		0.624686			5.00795	9439.35		1.52249									4.87616	4604.82		0.314551			4.87616	15061.1		0.558076			4.87616	6955.91
5.13974	4425.1		0.35326			5.13974	8426.46		0.75666			5.13974	11135.7		0.957871			5.13974	6419.54		0.619181			5.13974	7803		1.25856									5.00795	5720.62		0.39077			5.00795	11092.3		0.411015			5.00795	6673.09
5.27153	5091.48		0.406458			5.27153	6629.4		0.595292			5.27153	11924.1		1.02569			5.27153	6071.84		0.585644			5.27153	6884.75		1.11045									5.13974	5309.41		0.362681			5.13974	10327.8		0.382688			5.13974	6654.77
5.40332	4632.08		0.369783			5.40332	4442.76		0.398941			5.40332	11592.2		0.997139			5.40332	5673		0.547175			5.40332	5838.2		0.941653									5.27153	3976		0.271597			5.27153	7791		0.288689			5.27153	7026.33
5.53511	3511.14		0.280298			5.53511	5296.39		0.475593			5.53511	11900.8		1.02368			5.53511	6415.71		0.618811			5.53511	5976.85		0.964016									5.40332	5346.54		0.365217			5.40332	6704.23		0.24842			5.40332	8956.83
5.66689	2814.11		0.224653			5.66689	6174.52		0.554446			5.66689	10325.1		0.888147			5.66689	5975.19		0.576322			5.66689	6207.4		1.0012									5.53511	5293.73		0.361609			5.53511	6972.4		0.258357			5.53511	7754.81
5.79868	2871.97		0.229272			5.79868	7296.14		0.655163			5.79868	9262.5		0.796743			5.79868	4724.92		0.45573			5.79868	4693.5		0.757022									5.66689	5680.47		0.388027			5.66689	6696.13		0.24812			5.66689	8533.15
5.93047	3044.98		0.243083			5.93047	4548.07		0.408398			5.93047	8916.91		0.767016			5.93047	4553.55		0.439201			5.93047	4111.5		0.663151									5.79868	5823.22		0.397778			5.79868	5678.93		0.210428			5.79868	10629.1
6.06226	2702.49		0.215742			6.06226	4293		0.385493			6.06226	9661.92		0.831101			6.06226	5326.4		0.513745			6.06226	4258.75		0.686901									5.93047	5958.06		0.406989			5.93047	5948		0.220398			5.93047	9875.31
6.19405	3013.28		0.240553			6.19405	3685.47		0.33094			6.19405	9837.19		0.846177			6.19405	5140.2		0.495785			6.19405	3670		0.59194									6.06226	4076.65		0.278472			6.06226	4292.2		0.159044			6.06226	8875.38
6.32583	2985.11		0.238304			6.32583	4655.53		0.418047			6.32583	7798.15		0.670783			6.32583	4989.7		0.481269			6.32583	3369.6		0.543488									6.19405	3869.22		0.264303			6.19405	4503.93		0.16689			6.19405	9681.45
6.45762	2867.53		0.228917			6.45762	4615.51		0.414453			6.45762	12614.6		1.08508			6.45762	4233.94		0.408374			6.45762	2916.8		0.470455									6.32583	3878.88		0.264962			6.32583	4374.2		0.162082			6.32583	6686
6.58941	3794.73		0.302937			6.58941	4393.93		0.394556			6.58941	10236.7		0.880545			6.58941	4644.06		0.447931			6.58941	3532.5		0.569763									6.45762	3586.58		0.244996			6.45762	5493.53		0.203558			6.45762	7998.28
6.7212	4926.59		0.393295			6.7212	5094.74		0.457486			6.7212	9170.52		0.788831			6.7212	4392.93		0.423709			6.7212	4237.9		0.683538									6.58941	4074.5		0.278325			6.58941	5914.67		0.219163			6.58941	7274.7
6.85299	4030.7		0.321775			6.85299	3741.07		0.335933			6.85299	9430.15		0.811164			6.85299	5568.94		0.537138			6.85299	3598.45		0.5804									6.7212	3817.63		0.260779			6.7212	6154.6		0.228054			6.7212	5300.66
6.98478	4850.9		0.387252			6.98478	3414.65		0.306621			6.98478	8960.52		0.770767			6.98478	5854.5		0.564681			6.98478	3173.5		0.511859									6.85299	3626.98		0.247755			6.85299	6539.13		0.242302			6.85299	6310.44
7.11656	5620.47		0.448687			7.11656	3273.99		0.29399			7.11656	8006.36		0.688692			7.11656	7563.94		0.729561			7.11656	3962.35		0.639094									6.98478	4756.81		0.324933			6.98478	6610.13		0.244933			6.98478	7050.46
7.24835	6792.01		0.542213			7.24835	3094.75		0.277895			7.24835	6175.72		0.531224			7.24835	7245.79		0.698875			7.24835	3968.5		0.640086									7.11656	5629.12		0.384519			7.11656	5420		0.200834			7.11656	7083.81
7.38014	4984.83		0.397944			7.38014	3449.03		0.309709			7.38014	7129.08		0.613231			7.38014	6066.45		0.585125			7.38014	3453.15		0.556964									7.24835	5191.27		0.35461			7.24835	7621.83		0.282421			7.24835	7067.45
7.51193	6934.45		0.553584			7.51193	4486.74		0.402891			7.51193	6867.93		0.590767			7.51193	4746.29		0.457792			7.51193	4078.4		0.657812									7.38014	4186.84		0.285999			7.38014	7021.47		0.260175			7.38014	6982.11
7.64372	5554.13		0.443391			7.64372	2052.69		0.184323			7.64372	7963.79		0.68503			7.64372	5586.12		0.538795			7.64372	3589.35		0.578932									7.51193	7297.44		0.49848			7.51193	8394.9		0.311066			7.51193	6345.41
7.77551	5319.47		0.424658			7.77551	2763.09		0.248114			7.77551	7934.4		0.682502			7.77551	5686.42		0.54847			7.77551	3585		0.57823									7.64372	8217.48		0.561328			7.64372	10562.3		0.391376			7.64372	7926.35
7.90729	3124.93		0.249466			7.90729	2372.06		0.213001			7.90729	9229		0.793862			7.90729	5817.96		0.561157			7.90729	4253		0.685973									7.77551	5921.19		0.404471			7.77551	9479.63		0.35126			7.77551	9554.17
8.03908	3550		0.2834			8.03908	1224		0.10991			8.03908	9623.75		0.827817			8.03908	6863		0.661954															7.90729	5628.5		0.384477			7.90729	8536		0.316295			7.90729	8270.25
max	25286.8					max	25367					max	25642.5					max	14520.3					max	24984.8											max	14639.4					max	26987.5					max	15850.9
Repeat 1 - image 5						Repeat 1 - image 5						Repeat 1 - image 5						Repeat 1 - image 5						Repeat 1 - image 5
Line 1						Line 2						Line 3						Line 4						Line 5
Distance	Intensity		Intensity normalised to peak			Distance	Intensity		Intensity normalised to peak			Distance	Intensity		Intensity normalised to peak			Distance	Intensity		Intensity normalised to peak			Distance	Intensity		Intensity normalised to peak
0	3387.5		0.407232			0	1297		0.17323			0	5753		0.447031			0	3399		0.303902			0	4250		0.631533									0	8733.5		0.602655			0	5339		0.333974			0	9395
0.13179	3010.3		0.361887			0.13179	1960.37		0.26183			0.13179	4948.69		0.384533			0.13179	4064.45		0.363399			0.13179	3242.79		0.481866									0.13179	9672.63		0.667459			0.13179	7546.72		0.472074			0.13179	10615
0.26358	3099.15		0.372568			0.26358	1986.41		0.265309			0.26358	5809.07		0.451388			0.26358	3108.7		0.277947			0.26358	3125.78		0.464479									0.26358	7897.21		0.544946			0.26358	8502.99		0.531893			0.26358	9403.21
0.39536	3181.2		0.382432			0.39536	2251.36		0.300696			0.39536	5217.2		0.405397			0.39536	5089.17		0.455019			0.39536	2824.15		0.419657									0.39536	8111.03		0.559701			0.39536	8728.83		0.546019			0.39536	8673.18
0.52715	3624.9		0.435772			0.52715	2800.83		0.374085			0.52715	6703.65		0.520901			0.52715	4570.59		0.408653			0.52715	2973.51		0.441852									0.52715	9005.34		0.621413			0.52715	8120.04		0.507938			0.52715	6233.87
0.65894	4669		0.561289			0.65894	3423.76		0.457284			0.65894	5963.5		0.463388			0.65894	3506.92		0.313551			0.65894	5301.12		0.787725									0.65894	6358.97		0.4388			0.65894	7192.31		0.449905			0.65894	6029.2
0.79073	4386.6		0.52734			0.79073	3762.76		0.502562			0.79073	6276.24		0.487689			0.79073	4265.43		0.381369			0.79073	6372.13		0.946873									0.79073	5127.87		0.353849			0.79073	6528.96		0.40841			0.79073	6297.65
0.92252	3425.3		0.411776			0.92252	2535.37		0.338629			0.92252	4616.09		0.358689			0.92252	5150.77		0.460526			0.92252	6043.81		0.898087									0.92252	4562.53		0.314837			0.92252	5862.79		0.366739			0.92252	8744.04
1.05431	3667.55		0.440899			1.05431	2871.18		0.38348			1.05431	6440.49		0.500452			1.05431	4953.38		0.442878			1.05431	6669.39		0.991045									1.05431	5059.99		0.349165			1.05431	6179.63		0.386558			1.05431	9494.87
1.18609	3664.7		0.440556			1.18609	2406.84		0.321463			1.18609	7746.55		0.601938			1.18609	5264.66		0.47071			1.18609	9205.44		1.36789									1.18609	6778.78		0.467769			1.18609	7276.78		0.455189			1.18609	8852.57
1.31788	3766.25		0.452764			1.31788	4052.91		0.541315			1.31788	7270.14		0.564919			1.31788	4885.85		0.436841			1.31788	5303.3		0.78805									1.31788	4307.03		0.297206			1.31788	6802.9		0.425546			1.31788	9072.7
1.44967	3439.9		0.413532			1.44967	3952.45		0.527898			1.44967	5865.26		0.455754			1.44967	5124.89		0.458213			1.44967	5745.52		0.853762									1.44967	6355.23		0.438542			1.44967	6943.34		0.434331			1.44967	8683.86
1.58146	3502.95		0.421111			1.58146	4792.37		0.640079			1.58146	7897.19		0.613644			1.58146	5117.31		0.457535			1.58146	4078.86		0.606103									1.58146	4797.41		0.331045			1.58146	8011.15		0.501126			1.58146	8787.28
1.71325	3192		0.38373			1.71325	5993.66		0.800526			1.71325	7485.72		0.581671			1.71325	5252.95		0.469662			1.71325	2994.44		0.444962									1.71325	5039.35		0.34774			1.71325	8612.81		0.538762			1.71325	7215.31
1.84504	2760.15		0.331815			1.84504	6619.52		0.884117			1.84504	5765.41		0.447995			1.84504	6478.29		0.579219			1.84504	4499.98		0.668679									1.84504	4054.77		0.279799			1.84504	9178.78		0.574166			1.84504	9594.45
1.97682	3188.5		0.383309			1.97682	6117.56		0.817075			1.97682	5692.9		0.442361			1.97682	6825.56		0.610268			1.97682	4348.16		0.64612									1.97682	5449.93		0.376072			1.97682	8794.75		0.550143			1.97682	9323.89
2.10861	2356.85		0.283331			2.10861	5114.53		0.683108			2.10861	5481.28		0.425918			2.10861	4457.39		0.398532			2.10861	4317.3		0.641534									2.10861	5404.85		0.372961			2.10861	8334.82		0.521373			2.10861	7737.2
2.2404	2674		0.321458			2.2404	4692.79		0.626779			2.2404	6874.61		0.534185			2.2404	4659.13		0.416569			2.2404	4637.73		0.689148									2.2404	4774.77		0.329482			2.2404	7900.85		0.494226			2.2404	8781.65
2.37219	2904.75		0.349198			2.37219	4321.64		0.577208			2.37219	7392.53		0.574429			2.37219	4882.29		0.436522			2.37219	6638.51		0.986457									2.37219	6049.99		0.417479			2.37219	8960.51		0.560512			2.37219	9886.13
2.50398	2270.4		0.272939			2.50398	4433.85		0.592195			2.50398	8012.48		0.622602			2.50398	6614.86		0.59143			2.50398	7220.86		1.07299									2.50398	8030.67		0.554156			2.50398	6774.24		0.423753			2.50398	8111.97
2.63576	3177.5		0.381987			2.63576	4854.18		0.648334			2.63576	8343.89		0.648354			2.63576	7923.83		0.708463			2.63576	4595.38		0.682856									2.63576	7480.82		0.516214			2.63576	6153.4		0.384917			2.63576	7240.05
2.76755	4204.1		0.505401			2.76755	4426.98		0.591277			2.76755	9603.22		0.746208			2.76755	7122.73		0.636838			2.76755	3268.28		0.485654									2.76755	6895.15		0.475799			2.76755	7058.23		0.441518			2.76755	11239
2.89934	4463.3		0.536561			2.89934	3840.79		0.512984			2.89934	10594.6		0.823244			2.89934	5963.59		0.5332			2.89934	4944.56		0.734742									2.89934	6497.72		0.448375			2.89934	6346.4		0.39699			2.89934	9878.3
3.03113	4461.9		0.536392			3.03113	2744.62		0.366578			3.03113	9989.76		0.776245			3.03113	9643.02		0.862176			3.03113	6039.36		0.897426									3.03113	6088.88		0.420163			3.03113	7436.58		0.465185			3.03113	9127.27
3.16292	4346.95		0.522574			3.16292	4659.86		0.622381			3.16292	12869.3		1			3.16292	7861.26		0.702869			3.16292	6729.65		1									3.16292	7910.56		0.545867			3.16292	4742.12		0.296637			3.16292	8077.16
3.29471	6059.5		0.72845			3.29471	6945.12		0.927605			3.29471	15659.7		1.21682			3.29471	11184.5		1			3.29471	6723.54		0.999092									3.29471	10165.3		0.701458			3.29471	5820.64		0.364102			3.29471	11450.9
3.42649	8318.35		1			3.42649	5388.09		0.719645			3.42649	18419.8		1.43129			3.42649	10186.9		0.910805			3.42649	8572.19		1.27379									3.42649	12691.7		0.875788			3.42649	6498.32		0.406493			3.42649	12520.6
3.55828	12403.7		1.49113			3.55828	5241.19		0.700024			3.55828	22489.8		1.74755			3.55828	13328.9		1.19173			3.55828	10459.6		1.55426									3.55828	12305.5		0.849141			3.55828	7179.06		0.449076			3.55828	10739.6
3.69007	17010.8		2.04497			3.69007	7487.15		1			3.69007	23997.2		1.86468	FWHM	0.79073	3.69007	22482.8		2.01017			3.69007	10957.7		1.62827	FWHM	1.18609							3.69007	13873.4		0.957331			3.69007	6632.09		0.414861			3.69007	12200.2
3.82186	19594.8		2.35561			3.82186	8993.67		1.20121			3.82186	22292.3		1.7322			3.82186	23687.8		2.11791	FWHM	0.65894	3.82186	9596.68		1.42603									3.82186	14491.7		1	FWHM	2.76755	3.82186	7453.78		0.466261			3.82186	12019.6
3.95365	19712.8		2.36979	FWHM	0.52715	3.95365	8364.74		1.11721			3.95365	15419.5		1.19816			3.95365	21800.3		1.94915			3.95365	9328.95		1.38625									3.95365	12936.7		0.892694			3.95365	10531.4		0.658775			3.95365	8916.55
4.08543	15891.3		1.91039			4.08543	10143.9		1.35484			4.08543	11653		0.905482			4.08543	18365.6		1.64205			4.08543	6789.77		1.00893									4.08543	12885.5		0.889165			4.08543	12965		0.811008			4.08543	7205.62
4.21722	9320.45		1.12047			4.21722	11826.4		1.57956	FWHM	0.79073	4.21722	10168.9		0.790165			4.21722	14974		1.33882			4.21722	5942.38		0.883015									4.21722	11004.6		0.759369			4.21722	12837.7		0.803044			4.21722	7400.72
4.34901	7074.9		0.850517			4.34901	11249.7		1.50253			4.34901	8700.38		0.676054			4.34901	11059.2		0.988794			4.34901	4288.45		0.637246									4.34901	9652.8		0.666091			4.34901	13016.8		0.81425			4.34901	7742.34
4.4808	6657.65		0.800357			4.4808	6355.79		0.848893			4.4808	7102.61		0.551901			4.4808	9327.4		0.833956			4.4808	3633.22		0.539882									4.4808	9840.8		0.679064			4.4808	15986.3		1	FWHM	0.79073	4.4808	8001.06
4.61259	5202.5		0.625425			4.61259	5194.51		0.69379			4.61259	5957.63		0.462932			4.61259	5212.83		0.466076			4.61259	2413.75		0.358674									4.61259	8713.78		0.601294			4.61259	11465.6		0.717212			4.61259	8087.35
4.74438	5556		0.667921			4.74438	4516.75		0.603266			4.74438	5367.77		0.417098			4.74438	6009.72		0.537325			4.74438	1967.34		0.292339									4.74438	7460.91		0.514839			4.74438	8740.04		0.546721			4.74438	8437.9
4.87616	5482.7		0.659109			4.87616	3784.39		0.505452			4.87616	4463.11		0.346802			4.87616	8605.48		0.76941			4.87616	1612.28		0.239579									4.87616	8436.56		0.582164			4.87616	7077.95		0.442751			4.87616	8836.38
5.00795	3587.5		0.431275			5.00795	4257.38		0.568624			5.00795	4712.27		0.366162			5.00795	5986.4		0.53524			5.00795	1688.76		0.250943									5.00795	10092.9		0.696459			5.00795	8158.19		0.510324			5.00795	9149.88
5.13974	2819		0.338889			5.13974	5655.57		0.75537			5.13974	3845.39		0.298802			5.13974	5986.94		0.535287			5.13974	1108.8		0.164763									5.13974	10752.1		0.741946			5.13974	6913.15		0.432442			5.13974	8460.62
5.27153	2822.75		0.33934			5.27153	4400.1		0.587687			5.27153	3756.35		0.291884			5.27153	5756.43		0.514678			5.27153	1307.22		0.194247									5.27153	10191.2		0.70324			5.27153	6689.5		0.418452			5.27153	8258.58
5.40332	3144.1		0.377972			5.40332	2489.73		0.332534			5.40332	3303.43		0.25669			5.40332	4796.75		0.428874			5.40332	1199.34		0.178217									5.40332	9633.75		0.664776			5.40332	7508.48		0.469682			5.40332	10968.5
5.53511	3217.6		0.386807			5.53511	2593.77		0.346429			5.53511	3102.96		0.241112			5.53511	3772.02		0.337254			5.53511	943.153		0.140149									5.53511	7943.43		0.548136			5.53511	7740.51		0.484197			5.53511	7856.52
5.66689	2875.5		0.345682			5.66689	3106.57		0.41492			5.66689	2504.28		0.194593			5.66689	3429.17		0.306599			5.66689	775.809		0.115282									5.66689	8160.43		0.56311			5.66689	7341.76		0.459253			5.66689	9914.17
5.79868	2892.6		0.347737			5.79868	3994.74		0.533546			5.79868	3270.87		0.25416			5.79868	4081.22		0.364899			5.79868	126.167		0.0187479									5.79868	9250.79		0.63835			5.79868	6857.97		0.428991			5.79868	9929.69
5.93047	3955		0.475455			5.93047	2881.92		0.384916			5.93047	3345.44		0.259954			5.93047	5041.86		0.450789			5.93047	993.982		0.147702									5.93047	8445.72		0.582796			5.93047	7394.06		0.462525			5.93047	8100.44
6.06226	4638.05		0.557569			6.06226	1977.66		0.264141			6.06226	3149.95		0.244764			6.06226	4312.82		0.385606			6.06226	1026		0.15246									6.06226	6138.55		0.42359			6.06226	5734.54		0.358716			6.06226	7922.86
6.19405	3786.5		0.455198			6.19405	2072.87		0.276856			6.19405	2398.16		0.186346			6.19405	3903.37		0.348998			6.19405	670.555		0.0996419									6.19405	7259.91		0.50097			6.19405	8810.18		0.551108			6.19405	7671.7
6.32583	2759.15		0.331694			6.32583	2273.53		0.303658			6.32583	2280.59		0.177211			6.32583	3068.21		0.274326			6.32583	1525.03		0.226614									6.32583	9486.83		0.654638			6.32583	9577.4		0.5991			6.32583	7522.08
6.45762	3320.6		0.39919			6.45762	2502.76		0.334274			6.45762	2704.43		0.210145			6.45762	3937.11		0.352014			6.45762	1366.98		0.203129									6.45762	9088.25		0.627134			6.45762	8699.19		0.544165			6.45762	7308.25
6.58941	3337.75		0.401251			6.58941	2054.96		0.274465			6.58941	2017.62		0.156777			6.58941	3588.79		0.320871			6.58941	1421.87		0.211284									6.58941	9426.89		0.650502			6.58941	10199.6		0.638019			6.58941	6913.98
6.7212	3042.1		0.36571			6.7212	2778.55		0.37111			6.7212	2458.06		0.191001			6.7212	3683.42		0.329332			6.7212	1135.27		0.168697									6.7212	10277.6		0.709203			6.7212	10506.2		0.657202			6.7212	5868.15
6.85299	3142.4		0.377767			6.85299	2517.49		0.336241			6.85299	3025.47		0.235091			6.85299	5039.54		0.450581			6.85299	448.883		0.0667023									6.85299	8173.88		0.564038			6.85299	8973.36		0.561316			6.85299	6677.42
6.98478	3647.6		0.4385			6.98478	1793.72		0.239573			6.98478	3154.09		0.245085			6.98478	6594.31		0.589592			6.98478	800.976		0.119022									6.98478	10819.5		0.746597			6.98478	8374.75		0.52387			6.98478	8528.01
7.11656	3411.15		0.410075			7.11656	1225.21		0.163642			7.11656	2363.55		0.183657			7.11656	6362.66		0.568881			7.11656	589.266		0.0875626									7.11656	10106.1		0.697373			7.11656	8114.41		0.507586			7.11656	7368.78
7.24835	2694		0.323862			7.24835	2294.3		0.306432			7.24835	2948.89		0.229141			7.24835	6677.22		0.597006			7.24835	384.082		0.0570731									7.24835	7703.73		0.531596			7.24835	7383.29		0.461851			7.24835	7991.75
7.38014	3048.6		0.366491			7.38014	1564.6		0.208971			7.38014	2656.19		0.206397			7.38014	7557.04		0.675669			7.38014	477.205		0.0709108									7.38014	7345.38		0.506867			7.38014	7563.04		0.473095			7.38014	10190.5
7.51193	3299.4		0.396641			7.51193	2939.26		0.392573			7.51193	2829.74		0.219882			7.51193	8372.82		0.748608			7.51193	1055.31		0.156815									7.51193	6391.35		0.441035			7.51193	7357.09		0.460213			7.51193	9553.22
7.64372	3670.65		0.441271			7.64372	1765.41		0.235792			7.64372	2973.5		0.231053			7.64372	7781.27		0.695717			7.64372	951.083		0.141327									7.64372	5837.12		0.40279			7.64372	5738.41		0.358958			7.64372	10653.5
7.77551	3420.7		0.411223			7.77551	1753.3		0.234174			7.77551	3381.86		0.262785			7.77551	7195.28		0.643325			7.77551	655.5		0.0974047									7.77551	6027.23		0.415908			7.77551	6448.97		0.403406			7.77551	8185.11
7.90729	2593		0.31172			7.90729	2164.83		0.289139			7.90729	3204.29		0.248986			7.90729	7767.88		0.694521			7.90729	897.188		0.133319									7.90729	4913.71		0.33907			7.90729	5769.9		0.360928			7.90729	12046
						8.03908	3283		0.438484			8.03908	3445		0.26769			8.03908	5158		0.461173			8.03908	1055		0.156769									8.03908	5311.75		0.366537			8.03908	8641		0.540526			8.03908	11684
max	19712.8					max	11826.4					max	23997.2					max	23687.8					max	10957.7											max	14491.7					max	15986.3					max	12520.6
Repeat 1 - image 6						Repeat 1 - image 6						Repeat 1 - image 6						Repeat 1 - image 6						Repeat 1 - image 6												Repeat 1 - image 5						Repeat 1 - image 5						Repeat 1 - image 5
Line 1						Line 2						Line 3						Line 4						Line 5												Line 1						Line 2						Line 3
Distance	Intensity		Intensity normalised to peak			Distance	Intensity		Intensity normalised to peak			Distance	Intensity		Intensity normalised to peak			Distance	Intensity		Intensity normalised to peak			Distance	Intensity		Intensity normalised to peak									Distance	Intensity		Intensity normalised to peak			Distance	Intensity		Intensity normalised to peak			Distance	Intensity
0	398		0.0480422			0	2486		0.33389			0	7486		0.420751			0	5870		0.705433			0	6020		1.23968									0	3382		0.470206			0	3144		0.339617			0	4813
0.13179	1115.27		0.134623			0.13179	1869.91		0.251144			0.13179	9340		0.524955			0.13179	6618.87		0.795429			0.13179	1840.07		0.378921									0.13179	4417.22		0.614134			0.13179	3493.47		0.377367			0.13179	4143.73
0.26358	1391.59		0.167978			0.26358	2574.89		0.345828			0.26358	5846		0.328575			0.26358	7588.23		0.911923			0.26358	4005.83		0.824912									0.26358	4265.33		0.593017			0.26358	4623.71		0.499456			0.26358	5728.93
0.39536	1170.08		0.141239			0.39536	3225.41		0.433199			0.39536	9518		0.53496			0.39536	7650.48		0.919403			0.39536	2220.92		0.457349									0.39536	6179.19		0.859104			0.39536	4735.78		0.511562			0.39536	5054.2
0.52715	1539.64		0.185849			0.52715	3367.57		0.452293			0.52715	6085		0.342008			0.52715	6229.78		0.74867			0.52715	2954.54		0.608421									0.52715	6128.32		0.852031			0.52715	3977.91		0.429696			0.52715	4062.6
0.65894	1436.06		0.173345			0.65894	3531.09		0.474255			0.65894	4495		0.252642			0.65894	6666.77		0.801185			0.65894	4251.67		0.875537									0.65894	5926.67		0.823996			0.65894	3105.52		0.335461			0.65894	4491.33
0.79073	1111.76		0.1342			0.79073	3347.39		0.449581			0.79073	4224		0.23741			0.79073	7163.43		0.860872			0.79073	4093.34		0.842932									0.79073	6494.85		0.902992			0.79073	2743.43		0.296347			0.79073	3799.4
0.92252	1117.44		0.134886			0.92252	3773.8		0.506851			0.92252	8199		0.460825			0.92252	7335.75		0.88158			0.92252	4250.33		0.87526									0.92252	4658.47		0.647676			0.92252	4181.68		0.451708			0.92252	3803.4
1.05431	710.631		0.0857796			1.05431	3578.31		0.480596			1.05431	9476		0.532599			1.05431	7331.2		0.881033			1.05431	3340.09		0.687816									1.05431	3203.65		0.44541			1.05431	3106.33		0.335547			1.05431	3198.27
1.18609	1682.88		0.203139			1.18609	4029.07		0.541137			1.18609	4844		0.272257			1.18609	7747.47		0.931059			1.18609	2734.02		0.56301									1.18609	3300.98		0.458941			1.18609	2427.74		0.262246			1.18609	3762.4
1.31788	1314.44		0.158665			1.31788	3145.69		0.422491			1.31788	8826		0.496066			1.31788	6515.34		0.782987			1.31788	3651.03		0.751849									1.31788	3196.69		0.444442			1.31788	2497.05		0.269733			1.31788	2213.33
1.44967	1611.06		0.194469			1.44967	2707.95		0.363699			1.44967	6574		0.369492			1.44967	9126.42		1.09678			1.44967	3668.98		0.755545									1.44967	3498.67		0.486427			1.44967	3165.54		0.341944			1.44967	3468.67
1.58146	1601.32		0.193294			1.58146	3004.88		0.40358			1.58146	6855		0.385286			1.58146	9254.36		1.11215			1.58146	4587.56		0.944707									1.58146	3874.73		0.538711			1.58146	3839.04		0.414696			1.58146	5582.6
1.71325	1365.45		0.164823			1.71325	3246.64		0.43605			1.71325	6221		0.349652			1.71325	7638.12		0.917918			1.71325	4073.46		0.838839									1.71325	3947.98		0.548895			1.71325	3747.41		0.404798			1.71325	4875.33
1.84504	1125.12		0.135813			1.84504	3380.82		0.454071			1.84504	6876		0.386466			1.84504	5821.03		0.699548			1.84504	4942.97		1.01789									1.84504	3917.59		0.54467			1.84504	2885.08		0.311648			1.84504	4334.47
1.97682	486		0.0586646			1.97682	2337.23		0.313909			1.97682	8088		0.454586			1.97682	5699.44		0.684935			1.97682	4819.77		0.992524									1.97682	4014.93		0.558203			1.97682	2454.35		0.26512			1.97682	4458
2.10861	965.516		0.116547			2.10861	2616.76		0.351452			2.10861	7737		0.434858			2.10861	5633.3		0.676986			2.10861	4298.46		0.885171									2.10861	5233.35		0.727602			2.10861	2280.43		0.246334			2.10861	1832
2.2404	1819.81		0.219667			2.2404	4434.81		0.595631			2.2404	6242		0.350832			2.2404	5664.99		0.680796			2.2404	4218.32		0.86867									2.2404	4622.99		0.642743			2.2404	3772.26		0.407482			2.2404	3352.33
2.37219	1826.72		0.220502			2.37219	4798.09		0.644422			2.37219	7708		0.433228			2.37219	4665.94		0.560733			2.37219	4132.86		0.85107									2.37219	4419.02		0.614384			2.37219	3268.86		0.353105			2.37219	2973.2
2.50398	1522.84		0.183821			2.50398	3695.1		0.496282			2.50398	6160		0.346223			2.50398	4785.44		0.575094			2.50398	3271.28		0.673646									2.50398	4252.87		0.591285			2.50398	3802.2		0.410717			2.50398	3603.4
2.63576	1419		0.171286			2.63576	3364.92		0.451936			2.63576	7797		0.438231			2.63576	5434.83		0.653136			2.63576	3124.71		0.643464									2.63576	4480.45		0.622926			2.63576	3519.63		0.380192			2.63576	2070
2.76755	1302.76		0.157255			2.76755	3937.38		0.528822			2.76755	8217		0.461837			2.76755	6489.53		0.779885			2.76755	2534.67		0.521959									2.76755	3661.51		0.509067			2.76755	2558.62		0.276384			2.76755	3242.8
2.89934	1983.46		0.239422			2.89934	3937.9		0.528892			2.89934	7242		0.407037			2.89934	6954.65		0.835782			2.89934	2769.82		0.570382									2.89934	4507.11		0.626633			2.89934	1688.84		0.182429			2.89934	2430.33
3.03113	1997.14		0.241074			3.03113	4349.68		0.584197			3.03113	7925		0.445425			3.03113	5782.24		0.694886			3.03113	2976.76		0.612998									3.03113	7192.59		1	FWHM	2.2404	3.03113	2460.15		0.265747			3.03113	2430.4
3.16292	2058.96		0.248535			3.16292	5258.68		0.706283			3.16292	7966		0.447729			3.16292	8321.13		1			3.16292	3876.04		0.798183									3.16292	6940.09		0.964893			3.16292	2764.87		0.298663			3.16292	3309.8
3.29471	2222.17		0.268236			3.29471	6660.01		0.894493			3.29471	9844		0.553282			3.29471	11805.7		1.41876			3.29471	4492.28		0.925086									3.29471	6120.61		0.85096			3.29471	2401.31		0.259391			3.29471	2786
3.42649	3981.61		0.480617			3.42649	6502.61		0.873353			3.42649	9906		0.556767			3.42649	12694.9		1.52562			3.42649	4556.91		0.938394									3.42649	6347.62		0.882522			3.42649	5089.48		0.549769			3.42649	2188.53
3.55828	3779.2		0.456184			3.55828	7445.57		1			3.55828	10023		0.563343			3.55828	13681.4		1.64418			3.55828	4662.06		0.960046									3.55828	5240.79		0.728636			3.55828	4858.75		0.524846			3.55828	4040.2
3.69007	3815.55		0.460572			3.69007	7673.54		1.03062			3.69007	11430		0.642424			3.69007	14321.8		1.72114	FWHM	0.79073	3.69007	4951.54		1.01966									3.69007	4282.51		0.595405			3.69007	6379.51		0.689119			3.69007	3604.47
3.82186	5017.14		0.605615			3.82186	9549.52		1.28258			3.82186	12012		0.675135			3.82186	12428.5		1.49361			3.82186	4993.43		1.02829									3.82186	3917.25		0.544622			3.82186	7829.94		0.845795			3.82186	5216.8
3.95365	7280		0.878762			3.95365	15973.6		2.14539			3.95365	13724		0.771358			3.95365	10243		1.23096			3.95365	5205.01		1.07186									3.95365	3544.55		0.492805			3.95365	8524.92		0.920868			3.95365	6643
4.08543	8284.38		1			4.08543	18208.9		2.4456	FWHM	0.65894	4.08543	17792		1			4.08543	7057.07		0.84809			4.08543	4856.07		1									4.08543	3457.46		0.480697			4.08543	9257.49		1	FWHM	1.1861	4.08543	7989.4
4.21722	10167.5		1.22731			4.21722	16050.2		2.15567			4.21722	15782		0.887028			4.21722	7037.16		0.845698			4.21722	6473.65		1.3331									4.21722	4285.29		0.595792			4.21722	8682		0.937836			4.21722	5811.27
4.34901	13229.5		1.59692			4.34901	12360.8		1.66015			4.34901	19778		1.11162			4.34901	7958.57		0.956428			4.34901	9051.31		1.86392									4.34901	3494.71		0.485876			4.34901	8469.21		0.914849			4.34901	5715
4.4808	17168.6		2.0724			4.4808	9266.33		1.24454			4.4808	21611		1.21465			4.4808	7784.62		0.935524			4.4808	12892.2		2.65485									4.4808	5373.8		0.747129			4.4808	6772.44		0.731563			4.4808	4580.2
4.61259	18214.7		2.19868	FWHM	0.65894	4.61259	5935		0.797119			4.61259	22207		1.24815	FWHM	1.18609	4.61259	7418.06		0.891473			4.61259	14813.1		3.05044	FWHM	0.65894							4.61259	5745.94		0.798869			4.61259	6357.3		0.686719			4.61259	3263.33
4.74438	15002.3		1.81091			4.74438	6287.16		0.844417			4.74438	17187		0.965996			4.74438	5027.05		0.60413			4.74438	12204.1		2.51316									4.74438	5454.42		0.758339			4.74438	4012.58		0.433441			4.74438	4490
4.87616	11513.5		1.38979			4.87616	5628.55		0.75596			4.87616	11811		0.663838			4.87616	4495.01		0.540192			4.87616	9983.46		2.05587									4.87616	5583.61		0.776299			4.87616	3592.84		0.388101			4.87616	3695
5.00795	7844.19		0.946865			5.00795	5901.38		0.792603			5.00795	9231		0.518829			5.00795	4243.33		0.509946			5.00795	8101.32		1.66829									5.00795	4660.39		0.647943			5.00795	2509.23		0.271048			5.00795	3750.67
5.13974	5763.28		0.69568			5.13974	4615.66		0.619921			5.13974	6677		0.375281			5.13974	2558.09		0.30742			5.13974	5357.04		1.10316									5.13974	4094.29		0.569236			5.13974	2290.84		0.247458			5.13974	4716.6
5.27153	4989		0.602218			5.27153	4678.89		0.628413			5.27153	7915		0.444863			5.27153	2980.45		0.358178			5.27153	5987.69		1.23303									5.27153	4756.32		0.66128			5.27153	2576.41		0.278306			5.27153	4365
5.40332	6340.48		0.765354			5.40332	6389.84		0.858207			5.40332	6542		0.367693			5.40332	3916.83		0.470708			5.40332	6244.35		1.28588									5.40332	4638.95		0.644963			5.40332	2337.46		0.252494			5.40332	6572
5.53511	4963.72		0.599166			5.53511	4425.84		0.594426			5.53511	9007		0.506239			5.53511	2777.95		0.333843			5.53511	5520.51		1.13682									5.53511	3231.93		0.449341			5.53511	2875.93		0.31066			5.53511	6131.2
5.66689	3442.31		0.415518			5.66689	4567		0.613385			5.66689	8303		0.46667			5.66689	3679.59		0.442198			5.66689	7474.03		1.53911									5.66689	6082.14		0.845611			5.66689	2333.74		0.252092			5.66689	3712.87
5.79868	3497.21		0.422146			5.79868	4263.19		0.572581			5.79868	13421		0.754328			5.79868	3105.82		0.373245			5.79868	7292.39		1.50171									5.79868	6650.04		0.924568			5.79868	1776.02		0.191847			5.79868	5728.13
5.93047	3662.5		0.442097			5.93047	4568.56		0.613595			5.93047	10010		0.562612			5.93047	2799.67		0.336453			5.93047	6109.31		1.25808									5.93047	7087.12		0.985336			5.93047	1358.2		0.146714			5.93047	4198
6.06226	3667.31		0.442678			6.06226	5463.12		0.733741			6.06226	9973		0.560533			6.06226	2150.72		0.258465			6.06226	5692.69		1.17228									6.06226	5364.64		0.745856			6.06226	1645.02		0.177696			6.06226	3402
6.19405	4620.37		0.55772			6.19405	3204.81		0.430432			6.19405	9225		0.518491			6.19405	1626.74		0.195495			6.19405	5726.69		1.17928									6.19405	4984.13		0.692953			6.19405	2070.3		0.223635			6.19405	2945.87
6.32583	5454.48		0.658405			6.32583	3158.24		0.424177			6.32583	9020		0.506969			6.32583	1514.53		0.18201			6.32583	5655.03		1.16453									6.32583	4349.95		0.604782			6.32583	1835.21		0.19824			6.32583	3606.2
6.45762	4587.51		0.553755			6.45762	2650.59		0.355996			6.45762	7857		0.441603			6.45762	1579.85		0.18986			6.45762	7057.4		1.45331									6.45762	5853.61		0.813839			6.45762	2086.44		0.225378			6.45762	3242.07
6.58941	5195.33		0.627124			6.58941	2549.64		0.342437			6.58941	3600		0.202338			6.58941	1273.19		0.153007			6.58941	6246.46		1.28632									6.58941	6376.51		0.886538			6.58941	1343.68		0.145145			6.58941	3709.33
6.7212	5466.16		0.659815			6.7212	3336.04		0.448057			6.7212	4438		0.249438			6.7212	1777.28		0.213587			6.7212	5984.05		1.23228									6.7212	4164.16		0.578951			6.7212	1406.89		0.151973			6.7212	2178.6
6.85299	4781.92		0.577221			6.85299	3573.08		0.479893			6.85299	5359		0.301203			6.85299	2577.24		0.309723			6.85299	5405.45		1.11313									6.85299	4448.23		0.618446			6.85299	1483.78		0.160279			6.85299	2844.33
6.98478	4561.69		0.550637			6.98478	3480.26		0.467427			6.98478	5572		0.313174			6.98478	2398.29		0.288217			6.98478	6094.38		1.255									6.98478	4835.42		0.672277			6.98478	1535.17		0.16583			6.98478	4028.67
7.11656	4922.96		0.594246			7.11656	3114.11		0.418251			7.11656	6507		0.365726			7.11656	2399.1		0.288314			7.11656	6878.33		1.41644									7.11656	5643.69		0.784653			7.11656	2031.12		0.219403			7.11656	2502.4
7.24835	4368.5		0.527318			7.24835	2860.44		0.38418			7.24835	6281		0.353024			7.24835	1405.08		0.168857			7.24835	8937.38		1.84045									7.24835	5280.67		0.734181			7.24835	1110.45		0.119952			7.24835	4929
7.38014	4828.68		0.582866			7.38014	2002.37		0.268934			7.38014	5756		0.323516			7.38014	2035.86		0.244661			7.38014	8556.3		1.76198									7.38014	4316.64		0.60015			7.38014	1696.71		0.18328			7.38014	5248.27
7.51193	5307.32		0.640642			7.51193	3250.68		0.436593			7.51193	5166		0.290355			7.51193	2688.62		0.323108			7.51193	10130.2		2.08609									7.51193	6242.42		0.867895			7.51193	2177.49		0.235214			7.51193	4755.6
7.64372	3830.57		0.462385			7.64372	3202.66		0.430143			7.64372	7628		0.428732			7.64372	2054.15		0.246859			7.64372	8894.29		1.83158									7.64372	7019.73		0.975967			7.64372	1220.04		0.131789			7.64372	3215.27
7.77551	4510.19		0.54442			7.77551	2303.33		0.309356			7.77551	8807		0.494998			7.77551	2406.96		0.289259			7.77551	8424.16		1.73477									7.77551	5440.69		0.756429			7.77551	1240.62		0.134013			7.77551	2803.8
7.90729	3252		0.392546			7.90729	2775		0.372705			7.90729	5852		0.328912			7.90729	2533.29		0.30444			7.90729	7803.66		1.60699									7.90729	4345.38		0.604146			7.90729	1285.08		0.138815			7.90729	3865
																		8.03908	2854		0.342982			8.03908	7135		1.46929									8.03908	3719		0.51706			8.03908	803		0.0867406
max	18214.7					max	18208.9					max	22207					max	14321.8					max	14813.1											max	7192.59					max	9257.49					max	7989.4
																																				Repeat 1 - image 6						Repeat 1 - image 6						Repeat 1 - image 6
																																				Line 1						Line 2						Line 3
																																				Distance	Intensity		Intensity normalised to peak			Distance	Intensity		Intensity normalised to peak			Distance	Intensity
																																				0	1890.5		0.240502			0	5087		0.410341			0	3326
																																				0.13179	2162.05		0.275047			0.13179	5847.92		0.471721			0.13179	3154.76
																																				0.26358	2728.59		0.347121			0.26358	6318.84		0.509707			0.26358	3013.3
																																				0.39536	3069.83		0.390532			0.39536	6701.56		0.540579			0.39536	3998.73
																																				0.52715	3315.12		0.421737			0.52715	5725		0.461805			0.52715	5415.1
																																				0.65894	3331.26		0.42379			0.65894	5106		0.411874			0.65894	6893.53
																																				0.79073	5053.73		0.642916			0.79073	5879.6		0.474276			0.79073	6543.97
																																				0.92252	5806.99		0.738743			0.92252	5293.32		0.426984			0.92252	5299
																																				1.05431	5490.18		0.69844			1.05431	4156.96		0.33532			1.05431	7090.54
																																				1.18609	4588.24		0.583699			1.18609	5373.48		0.43345			1.18609	4386.45
																																				1.31788	2918.7		0.371306			1.31788	6603		0.532629			1.31788	3572.61
																																				1.44967	3001.76		0.381873			1.44967	5925.24		0.477958			1.44967	3094
																																				1.58146	4266.06		0.542712			1.58146	5667.2		0.457143			1.58146	4213.03
																																				1.71325	4739.72		0.602969			1.71325	6788		0.547552			1.71325	6770.66
																																				1.84504	3956.93		0.503385			1.84504	6552.6		0.528563			1.84504	6690.16
																																				1.97682	3709.77		0.471943			1.97682	6080		0.490441			1.97682	5622.25
																																				2.10861	4235.23		0.53879			2.10861	6252.96		0.504393			2.10861	4136.99
																																				2.2404	3590.39		0.456756			2.2404	6461.56		0.52122			2.2404	4443.79
																																				2.37219	3108.11		0.395401			2.37219	8615.04		0.694929			2.37219	5358.57
																																				2.50398	3997.6		0.508559			2.50398	8986.04		0.724856			2.50398	5913.51
																																				2.63576	4620.18		0.587762			2.63576	5995		0.483585			2.63576	6129.11
																																				2.76755	4186.75		0.532622			2.76755	9142.36		0.737466			2.76755	6284.68
																																				2.89934	3778.51		0.480687			2.89934	8153.16		0.657672			2.89934	6329.27
																																				3.03113	3966.43		0.504594			3.03113	9257.56		0.746758			3.03113	4843.82
																																				3.16292	3880.84		0.493706			3.16292	9856.08		0.795038			3.16292	4742.34
																																				3.29471	4225.2		0.537514			3.29471	12397		1	FWHM	1.1861	3.29471	4005.22
																																				3.42649	3379.87		0.429974			3.42649	11254.4		0.907829			3.42649	4964.72
																																				3.55828	4008.76		0.509979			3.55828	11205.6		0.903893			3.55828	4025.76
																																				3.69007	5260.19		0.669182			3.69007	9616.36		0.775701			3.69007	4485.93
																																				3.82186	5892.93		0.749677			3.82186	8658.4		0.698427			3.82186	3495.34
																																				3.95365	6554.71		0.833865			3.95365	9231		0.744616			3.95365	6060.9
																																				4.08543	5257.62		0.668855			4.08543	5613.52		0.452813			4.08543	8384.26
																																				4.21722	6891.61		0.876724			4.21722	4895.48		0.394892			4.21722	8881.87
																																				4.34901	5288.55		0.67279			4.34901	6437.16		0.519251			4.34901	7945.23
																																				4.4808	4451.07		0.566248			4.4808	6349		0.51214			4.4808	6029.05
																																				4.61259	5939.7		0.755625			4.61259	7152		0.576914			4.61259	4747.05
																																				4.74438	6258.67		0.796205			4.74438	5252.08		0.423657			4.74438	4577.83
																																				4.87616	6503.36		0.827333			4.87616	5144.6		0.414987			4.87616	5071.99
																																				5.00795	7775.15		0.989125			5.00795	6176.88		0.498256			5.00795	6166.67
																																				5.13974	7860.64		1	FWHM	1.84504	5.13974	4130		0.333145			5.13974	6086.98
																																				5.27153	5774.11		0.734561			5.27153	3753		0.302735			5.27153	5139.18
																																				5.40332	5046.7		0.642022			5.40332	4564.4		0.368186			5.40332	5019.65
																																				5.53511	3706.28		0.471499			5.53511	3605.68		0.290851			5.53511	5285.02
																																				5.66689	3273.76		0.416476			5.66689	4813.88		0.38831			5.66689	5340.7
																																				5.79868	3203.14		0.407492			5.79868	4696		0.378801			5.79868	6074.03
																																				5.93047	1633.27		0.207779			5.93047	2934		0.23667			5.93047	5420.9
																																				6.06226	2773.7		0.352859			6.06226	4627.6		0.373284			6.06226	5781.43
																																				6.19405	3029.67		0.385423			6.19405	4820.84		0.388872			6.19405	7321.51
																																				6.32583	2907.9		0.369931			6.32583	5609.88		0.452519			6.32583	7123.1
																																				6.45762	3921.75		0.49891			6.45762	6137		0.495039			6.45762	6051.77
																																				6.58941	4060.84		0.516604			6.58941	5137		0.414374			6.58941	5020.26
																																				6.7212	3655.74		0.46507			6.7212	5834.08		0.470604			6.7212	7957.97
																																				6.85299	4275.3		0.543887			6.85299	5348.52		0.431437			6.85299	6127.53
																																				6.98478	5084.12		0.646783			6.98478	5884.68		0.474686			6.98478	5051.39
																																				7.11656	4883.19		0.621221			7.11656	6418.88		0.517777			7.11656	4965.24
																																				7.24835	5512.22		0.701244			7.24835	5097		0.411148			7.24835	4653.91
																																				7.38014	4251.22		0.540823			7.38014	5258.44		0.42417			7.38014	6126.87
																																				7.51193	3124.83		0.397529			7.51193	6084.04		0.490767			7.51193	7220.04
																																				7.64372	3473.75		0.441917			7.64372	7053.48		0.568967			7.64372	8404.26
																																				7.77551	3190.83		0.405925			7.77551	9161.04		0.738972			7.77551	8315.61
																																				7.90729	3376.65		0.429564			7.90729	10204		0.823102			7.90729	8223.41
																																				8.03908	4118.25		0.523908									8.03908	7537.75
																																				max	7860.64					max	12397					max	8881.87
[truncated: 71 more columns]

## Sheet: Ext data fig 2H.
Extended data figure 2H.
Mander's coefficient calculations for daLUXendin544 vs LUXendin645 in WT islets
	Image	Channels	Pearson's	Manders' R	ch1:ch2	M1	M2	Ch1 Thresh	Ch2 Thresh
2024.03.26 FluoTz + sGIP-Cy5 + LUX645 WT live rpt 1	TzCy3 500nM + LUX645 100nM 1.oir - C=0TzCy3 500nM + LUX645 100nM 1.oir - C=1	Red : Green	0.83	0.852	1.377	0.917	0.994	1; 65536	1; 65536
	TzCy3 500nM + LUX645100nM 2.oir - C=0TzCy3 500nM + LUX645100nM 2.oir - C=1	Red : Green	0.679	0.744	1.266	0.927	0.996	1; 65536	1; 65536
	TzCy3 500nM + LUX645100nM 3.oir - C=0TzCy3 500nM + LUX645100nM 3.oir - C=1	Red : Green	0.616	0.727	1.23	0.956	0.995	1; 65536	1; 65536
	TzCy3 500nM + LUX645100nM 4.oir - C=0TzCy3 500nM + LUX645100nM 4.oir - C=1	Red : Green	0.721	0.816	1.164	0.973	0.996	1; 65536	1; 65536
	TzCy3 500nM + LUX645100nM 5.oir - C=0TzCy3 500nM + LUX645100nM 5.oir - C=1	Red : Green	0.64	0.688	1.537	0.839	0.997	1; 65536	1; 65536
	TzCy3 500nM + LUX645100nM 6.oir - C=0TzCy3 500nM + LUX645100nM 6.oir - C=1	Red : Green	0.671	0.748	1.259	0.922	0.99	1; 65536	1; 65536
	TzCy3 500nM + LUX645100nM 7.oir - C=0TzCy3 500nM + LUX645100nM 7.oir - C=1	Red : Green	0.42	0.68	1.187	0.954	0.995	1; 65536	1; 65536
	TzCy3 500nM + LUX645100nM 8.oir - C=0TzCy3 500nM + LUX645100nM 8.oir - C=1	Red : Green	0.57	0.705	1.215	0.961	0.997	1; 65536	1; 65536
2024.04.09 FluoTz +sGIP-Cy5 + LUX645 WT live rpt 2	TzCy3 + LUX645 1.oir - C=0TzCy3 + LUX645 1.oir - C=1	Red : Green	0.731	0.824	1.079	0.987	0.992	1; 65536	1; 65536
	TzCy3 + LUX645 2.oir - C=0TzCy3 + LUX645 2.oir - C=1	Red : Green	0.812	0.859	1.088	0.977	0.986	1; 65536	1; 65536
	TzCy3 + LUX645 3.oir - C=0TzCy3 + LUX645 3.oir - C=1	Red : Green	0.816	0.879	1.057	0.988	0.99	1; 65536	1; 65536
	TzCy3 + LUX645 4.oir - C=0TzCy3 + LUX645 4.oir - C=1	Red : Green	0.634	0.778	1.048	0.986	0.986	1; 65536	1; 65536
	TzCy3 + LUX645 5.oir - C=0TzCy3 + LUX645 5.oir - C=1	Red : Green	0.596	0.78	1.069	0.989	0.99	1; 65536	1; 65536
	TzCy3 + LUX645 6.oir - C=0TzCy3 + LUX645 6.oir - C=1	Red : Green	0.546	0.703	1.164	0.946	0.989	1; 65536	1; 65536
Mander's coefficient calculations for daLUXendin544 vs sGIP646 in WT islets
2024.03.26 FluoTz + sGIP-Cy5 + LUX645 WT live rpt 1	TzCy3 500nM + sGIP646 100nM 1.oir - C=0TzCy3 500nM + sGIP646 100nM 1.oir - C=1	Red : Green	0.844	0.897	0.932	0.994	0.984	1; 65536	1; 65536
	TzCy3 500nM + sGIP646 100nM 2.oir - C=0TzCy3 500nM + sGIP646 100nM 2.oir - C=1	Red : Green	0.596	0.703	1.041	0.94	0.964	1; 65536	1; 65536
	TzCy3 500nM + sGIP646 100nM 3.oir - C=0TzCy3 500nM + sGIP646 100nM 3.oir - C=1	Red : Green	0.732	0.822	0.915	0.993	0.981	1; 65536	1; 65536
	TzCy3 500nM + sGIP646 100nM 4.oir - C=0TzCy3 500nM + sGIP646 100nM 4.oir - C=1	Red : Green	0.701	0.786	0.884	0.976	0.954	1; 65536	1; 65536
	TzCy3 500nM + sGIP646 100nM 5.oir - C=0TzCy3 500nM + sGIP646 100nM 5.oir - C=1	Red : Green	0.655	0.745	1.069	0.981	0.986	1; 65536	1; 65536
	TzCy3 500nM + sGIP646 100nM 6.oir - C=0TzCy3 500nM + sGIP646 100nM 6.oir - C=1	Red : Green	0.531	0.712	0.848	0.996	0.967	1; 65536	1; 65536
2024.04.09 FluoTz +sGIP-Cy5 + LUX645 WT live rpt 2	TzCy3 + sGIP646 1.oir - C=0TzCy3 + sGIP646 1.oir - C=1	Red : Green	0.764	0.782	1.503	0.849	0.995	1; 65536	1; 65536
	TzCy3 + sGIP646 2.oir - C=0TzCy3 + sGIP646 2.oir - C=1	Red : Green	0.799	0.828	1.099	0.962	0.992	1; 65536	1; 65536
	TzCy3 + sGIP646 3.oir - C=0TzCy3 + sGIP646 3.oir - C=1	Red : Green	0.662	0.715	1.169	0.934	0.989	1; 65536	1; 65536
	TzCy3 + sGIP646 4.oir - C=0TzCy3 + sGIP646 4.oir - C=1	Red : Green	0.842	0.845	1.273	0.915	0.996	1; 65536	1; 65536																				0.52715
	TzCy3 + sGIP646 5.oir - C=0TzCy3 + sGIP646 5.oir - C=1	Red : Green	0.443	0.623	1.165	0.925	0.986	1; 65536	1; 65536
	TzCy3 + sGIP646 6.oir - C=0TzCy3 + sGIP646 6.oir - C=1	Red : Green	0.701	0.747	1.151	0.907	0.979	1; 65536	1; 65536
																													0.65894
																													1.58146
																													1.31788
																													2.50398
																													0.39536
																													1.31788
																													0.79073
																													2.2404
																													0.52715
																													1.18609
																													2.10861
																													2.76756
																													0.92251
																													1.58146
																													3.69007
																													1.31788
																													0.39537
																													1.31788
																													1.18609
																													0.79073
																													1.18609
																													0.92252
																													1.97683

## Sheet: Ext data fig 2I.
Extended data figure 2I.
CTCF values of daLUXendin544 in GLP1RWT/WT, GLP1R-/- and GLP1R-/- +GIP								Table Analyzed
GLP1RWT/WT	GLP1R-/-	GLP1R-/- + GIP
5360897	649874	323100						Kruskal-Wallis test
5342379	1541507	555998						P value	<0.0001
1938584	604319	554147						Exact or approximate P value?	Approximate
1738950	865421	545690						P value summary	****
3434876	1138974	466750						Do the medians vary signif. (P < 0.05)?	Yes
3087793	1525024	425691						Number of groups	3
4777725	2200632	412346						Kruskal-Wallis statistic	25.39
2187512	868278	398972
1805461	1499758	803260						Data summary
1906480	2095767	1574894						Number of treatments (columns)	3
1520223	1136530	1388527						Number of values (total)	38
2186271	1464030	1122278
2694391		848564
								Kruskal-Wallis test
								Number of families	1
								Number of comparisons per family	2
								Q	0.05
CTCF values of vehicle in GLP1RWT/WT, GLP1R-/- and GLP1R-/- +GIP
GLP1RWT/WT	GLP1R-/-	GLP1R-/- + GIP						Two-stage linear step-up procedure of Benjamini, Krieger and Yekutieli	Mean rank diff.	Discovery?	q value	Individual P Value
170892	153691	159588						GLP1Rwt/wt vs. GLP1R-/-	12.18	Yes	0.013	0.0062	A-B
150756	166869	85889.9						GLP1R-/- vs. GLP1R-/- + GIP	9.744	Yes	0.0299	0.0285	B-C
109496	77248.2	237487
62670.2	149573	169322						Test details	Mean rank 1	Mean rank 2	Mean rank diff.	n1	n2
117246	126950	271755						GLP1Rwt/wt vs. GLP1R-/-	30.85	18.67	12.18	13	12
111838	94813	166973						GLP1R-/- vs. GLP1R-/- + GIP	18.67	8.923	9.744	12	13
107446	170037	221120
114860	80484.4	344460
127950	152674	554750
156727	167207	206435
185531	261269
54866.8	127818
115278	74822.8
	148248
