# Supplementary material for: Fluorescent GLP1R/GIPR dual agonist probes reveal cell targets in the pancreas and brain
Source: Nat Metab. 2025 Aug 19;7(8):1536–49. doi: 10.1038/s42255-025-01342-6 (PMC12373499; doi:10.1038/s42255-025-01342-6)
Supplement: Supplementary file 9 — Statistical Source Data [file 42255_2025_1342_MOESM9_ESM.xlsx]

## Sheet: Ext data fig 3B.
Extended data figure 3. Development and characterization of acylated daLUXendin660+
Extended data figure 3B. caMP responses to daLUXendin660 and acylated daLUXendin660+ in HEK293 cells expressing either human GLP1R, mouse GLP1R, human GIPR or mouse GIPR
Cumulative cAMP at hGLP1R		daLUXendin660				daLUXendin660+
Log [agonist] M	-6	8.16877	5.5987	5.00757	5.91631	9.14989	7.0508	4.36281	5.68086
	-6.77815	5.91778	5.11616	4.50394	5.3114	5.46713	5.03044	4.10365	3.60177
	-7.5563	3.21884	3.62683	2.59042	3.32194	3.21718	2.87648	2.12757	1.92308
	-8.33445	0.752102	0.592462	1.45737	0.988252	1.91272	1.07721	0.740069	0.945031
	-9.11261	0.43186	0.499137	0.367287	0.49884	0.621542	0.913438	0.756468	0.719966
	-9.89076	0.588246	0.549672	0.360143	0.318516	0.72692	0.191677	0.766239	0.490727
	-10.6689	0.620393	0.698248	0.583252	0.362027	0.597357	0.397448	0.472092	0.492983
	-11.4471	0.155923	0.63253	0.720852	0.52597	0.906352	0.709381	0.660722	0.26113
		9.094	6.408	4.95	6.124	9.094	6.408	4.95	6.124
Cumulative cAMP at mGLP1R		daLUXendin660				daLUXendin660+
Log [agonist] M	-6	6.18749	6.84497	4.98271	5.23415	5.95925	6.9121	5.6964	5.28126
	-6.77815	5.45027	6.10793	4.64148	5.36674	4.8027	5.63193	3.85058	4.41077
	-7.5563	3.62366	4.64377	3.72513	2.88064	2.72376	3.34768	2.60808	2.88406
	-8.33445	1.38404	1.84895	1.61779	1.63673	1.80444	1.78048	1.85773	2.39632
	-9.11261	0.07068	0.707733	0.329154	0.537405	0.681886	0.677795	0.757322	0.587805
	-9.89076	0.316351	0.69778	0.782656	0.435257	0.68133	0.7428	0.463842	0.534575
	-10.6689	0.442758	0.641246	0.406838	0.380947	0.246938	0.511155	0.67279	0.260291
	-11.4471	0.642117	0.720086	0.679212	0.316102	0.408348	0.637551	0.633268	0.173314
		6.149	6.906	5.204	5.275	6.149	6.906	5.204	5.275
Cumulative cAMP at hGIPR		daLUXendin660				daLUXendin660+
Log [agonist] M	-6	6.04119	8.70456	5.41895	6.17725	7.05919	6.59196	4.57746	6.68147
	-6.77815	7.41919	7.3498	4.98526	6.36405	7.07656	7.40564	5.27357	6.47869
	-7.5563	7.28256	6.96496	4.81002	5.67089	5.89632	6.82979	4.16482	5.49799
	-8.33445	5.8648	5.44066	3.90101	5.4674	6.11773	6.17783	4.45157	4.69876
	-9.11261	3.72325	4.17231	1.96714	2.80325	4.27958	4.22293	2.95383	4.18796
	-9.89076	1.5105	1.24986	2.20778	0.996039	2.01097	2.5623	1.28783	1.58522
	-10.6689	0.533325	0.671634	0.512138	0.71894	0.956469	0.923442	0.66946	0.630441
	-11.4471	0.613637	0.408036	0.529322	0.348016	0.668689	1.08177	0.697979	0.60174
		6.827	7.265	4.936	6.15	6.827	7.265	4.936	6.15
Cumulative cAMP at mGIPR		daLUXendin660				daLUXendin660+
Log [agonist] M	-6	5.76311	6.40559	5.24398	5.35857	6.23323	5.96884	4.53061	5.20237
	-6.77815	4.9628	4.89875	4.10381	4.25618	4.04622	4.06652	3.61539	4.41939
	-7.5563	3.66576	3.4222	2.61648	3.76293	4.06809	3.06869	2.48721	3.24909
	-8.33445	1.55589	1.80315	1.72542	2.23313	2.42013	1.96582	1.2101	1.83035
	-9.11261	0.393431	0.666902	0.240323	0.436131	0.77244	0.819414	0.518174	0.539089
	-9.89076	0.471546	0.55777	0.301975	0.690342	0.903703	0.586632	0.493132	0.644652
	-10.6689	0.635407	0.500357	0.17867	0.542659	0.626869	0.501301	0.283811	0.599089
	-11.4471	0.462193	0.522103	0.334371	0.798376	0.548404	0.761994	0.337165	0.750764
		5.515	5.94	4.757	5.018	5.515	5.94	4.757	5.018

## Sheet: Ext data fig 3C.
Ext data fig 3C. Binding affinity of daLUXendin660+ at hGLP1R and hGIPR
	GLP1R total					Nonlin fit	GLP1R total
300		0.0123884	0.0189469	0.00752191		One site -- Specific binding
100		0.0347925	0.0356213	0.0290618		Best-fit values
30		0.0451275	0.0480112	0.0475798		Bmax	0.03361
10		0.0404014	0.0418776	0.0388372		Kd	1.375
3		0.0256356	0.0285599	0.0122829		Std. Error
1		0.00697743	0.0115311	0.00431099		Bmax	0.003683
0.3		0.00979279	0.00844072	0.00208764		Kd	0.8357
0		-4.87891e-19	5.01444e-19	-5.14996e-19		95% CI (asymptotic)
						Bmax	0.02597 to 0.04125
						Kd	-0.3582 to 3.108
						Goodness of Fit
						Degrees of Freedom	22
						R squared	0.5866
						Sum of Squares	0.002712
						Sy.x	0.0111
						Number of points
						# of X values	32
						# Y values analyzed	24
	GIPR total					Nonlin fit	GIPR total
300		0.0198766	0.0197594	0.00983315		One site -- Specific binding
100		0.0338719	0.0263944	0.0196103		Best-fit values
30		0.0268398	0.0205861	0.0193058		Bmax	0.02314
10		0.0157017	0.0135529	0.00926526		Kd	6.458
3		0.00813786	0.00798673	0.00234482		Std. Error
1		0.0043295	0.0013453	0.00138698		Bmax	0.002058
0.3		0.00433144	-0.000416505	0.00022792		Kd	2.625
0		-1.02999e-18	0	1.02999e-18		95% CI (asymptotic)
						Bmax	0.01887 to 0.02741
						Kd	1.014 to 11.90
						Goodness of Fit
						Degrees of Freedom	22
						R squared	0.7966
						Sum of Squares	0.0004903
						Sy.x	0.004721
						Number of points
						# of X values	32
						# Y values analyzed	24

## Sheet: Ext data fig 3D.
Extended data figure 3 D. Kd of daLUXendin660 at human (h) GLP1R and GIPR
Kd	GLP1R	GIPR
Repeat 1	2.143	12.16
Repeat 2	1.766	10.68
Repeat 3	3.894	14.1

## Sheet: Ext data fig 3F.
Extended data figure 3F. Quantification of daLUXendin660+ labelling intensity in INS-, GCG- and SST-positive cell populations
CTCF	INS	GCG	SST		Kruskal-Wallis test
Islet 1	345954	334647	71869.3		Number of families	1
Islet 2	268899	181839	69543.7		Number of comparisons per family	3
Islet 3	157004	201061	44504.3		Alpha	0.05
Islet 4	292867	72521.4	39685.7
Islet 5	177346	163767	32845.1		Dunn's multiple comparisons test	Mean rank diff.	Significant?	Summary	Adjusted P Value
Islet 6	364620	120038	21953.4		INS vs. GCG	41.09	Yes	**	0.002	A-B
Islet 7	395654	69065.6	29931.2		INS vs. SST	117.3	Yes	****	<0.0001	A-C
Islet 8	378354	95603.5	29591.5		GCG vs. SST	76.21	Yes	****	<0.0001	B-C
Islet 9	232460	86850	19442.2
Islet 10	177223	81316.4	24440.3		Test details	Mean rank 1	Mean rank 2	Mean rank diff.	n1	n2	Z
Islet 11	200930	79735.8	39289.3		INS vs. GCG	193.5	152.4	41.09	140	83	3.397
Islet 12	114928	345110	47051.8		INS vs. SST	193.5	76.18	117.3	140	79	9.546
Islet 13	288587	139429	20843.2		GCG vs. SST	152.4	76.18	76.21	83	79	5.552
Islet 14	277174	48300	124972
Islet 15	226442	126420	134743
Islet 16	228987	126519	197233
Islet 17	275729	109211	34287.1
Islet 18	110209	136902	46488.3
Islet 19	124923	118312	95388.2
Islet 20	139697	128700	157975
Islet 21	258839	166480	135360
Islet 22	311040	52272.5	63594.8
Islet 23	170288	122225	81073.6
Islet 24	154135	120010	118808
Islet 25	189910	70473.7	55777.9
Islet 26	207011	30906.6	71390.1
Islet 27	149902	44017.4	82907.6
Islet 28	204502	34748	104246
Islet 29	151586	27699.5	67117.1
Islet 30	141553	30347.8	110130
Islet 31	223500	57630.8	79724.4
Islet 32	190868	56638	65014.7
Islet 33	279340	50068.6	57838.3
Islet 34	253680	60416.9	38335.4
Islet 35	160617	41975.5	41383.8
Islet 36	232671	47126.7	60517.1
Islet 37	220854	81898.2	101946
Islet 38	144576	88681.8	225644
Islet 39	172745	80814.9	76301.4
Islet 40	209764	72630.4	61918
Islet 41	278768	86865.5	109300
Islet 42	183794	90131	54264.9
Islet 43	187817	177334	53456.9
Islet 44	215764	203206	21213.6
Islet 45	169533	151087	55856.8
Islet 46	479641	146346	53511.4
Islet 47	520279	70555.8	46758
Islet 48	499696	72124.4	29285.6
Islet 49	218207	97290.1	48678.2
Islet 50	251550	133148	31156.6
Islet 51	235643	97306.9	16094.8
Islet 52	233522	316766	47298.9
Islet 53	260634	103096	49399.7
Islet 54	157063	171725	34130.1
Islet 55	181285	120558	51115.3
Islet 56	92861.8	114586	23594.5
Islet 57	103949	54034.3	18441.2
Islet 58	103750	134299	28335
Islet 59	67805.6	32758.6	96674.1
Islet 60	113856	95620.2	45294.1
Islet 61	44740.5	74487.5	62403.6
Islet 62	46814.7	85166.2	28964.7
Islet 63	46909	143030	32658.4
Islet 64	51191.8	106267	43955
Islet 65	99414.2	83437.1	26215.8
Islet 66	68820.8	65528.5	28791.8
Islet 67	93968.4	132634	38713.1
Islet 68	82305.9	68433.9	29249.2
Islet 69	146088	39415.7	34870.9
Islet 70	61530.7	60730.9	21250.7
Islet 71	117021	124648	4418.26
Islet 72	214227	51603.1	3864.31
Islet 73	248217	89775.8	12593.2
Islet 74	110994	99673.3	12813.1
Islet 75	237995	107998	18934.8
Islet 76	160237	188080	21250.7
Islet 77	127097	236484	29285.2
Islet 78	70601.9	128194	10984.8
Islet 79	116709	73246.5	6483.52
Islet 80	96915	71546.3
Islet 81	97247.5	64144.3
Islet 82	136982	35137.4
Islet 83	185388	67633.7
Islet 84	179788
Islet 85	369857
Islet 86	116886
Islet 87	191609
Islet 88	242276
Islet 89	273520
Islet 90	246030
Islet 91	69094.7
Islet 92	72448.2
Islet 93	127144
Islet 94	81421.1
Islet 95	98148.9
Islet 96	110118
Islet 97	259012
Islet 98	225181
Islet 99	334529
Islet 100	252883
Islet 101	96494.1
Islet 102	135829
Islet 103	97345.8
Islet 104	41975.8
Islet 105	60024.4
Islet 106	82163.8
Islet 107	76137.3
Islet 108	124844
Islet 109	139258
Islet 110	128530
Islet 111	90862.8
Islet 112	98084.1
Islet 113	100763
Islet 114	111643
Islet 115	83020.6
Islet 116	57342.2
Islet 117	46978
Islet 118	105473
Islet 119	55111.5
Islet 120	71698.7
Islet 121	45969
Islet 122	36166.1
Islet 123	60335
Islet 124	67381.6
Islet 125	86874.9
Islet 126	73383.6
Islet 127	51638.2
Islet 128	57670.4
Islet 129	63715.4
Islet 130	73474.2
Islet 131	21667
Islet 132	32561.1
Islet 133	19166.8
Islet 134	21593.9
Islet 135	35667
Islet 136	97849.1
Islet 137	59415.7
Islet 138	59283.1
Islet 139	45298.4
Islet 140	72959.6

## Sheet: Ext data fig 3H.
Extended data figure 3H. Quantification of daLUXendin660 labelling intensity in INS-, GCG- and SST-positive cell populations
CTCF	INS	GCG	SST		Kruskal-Wallis test
Islet 1	138973	45425.1	92582.2		Number of families	1
Islet 2	172975	36664.4	75791.7		Number of comparisons per family	3
Islet 3	146038	39959.8	32506		Alpha	0.05
Islet 4	73324.1	33627.2	56679.2
Islet 5	71276.6	28057.9	97535.4		Dunn's multiple comparisons test	Mean rank diff.	Significant?	Summary	Adjusted P Value
Islet 6	139960	114070	61332.6		INS vs. GCG	90.17	Yes	****	<0.0001	A-B
Islet 7	69982.8	32540.7	78021.1		INS vs. SST	97.04	Yes	****	<0.0001	A-C
Islet 8	132668	84306.1	120859		GCG vs. SST	6.874	No	ns	>0.9999	B-C
Islet 9	87105.1	30625.5	155932
Islet 10	116247	66869.2	61711.2		Test details	Mean rank 1	Mean rank 2	Mean rank diff.	n1	n2	Z
Islet 11	239861	120345	79512.3		INS vs. GCG	183.1	92.97	90.17	129	66	7.687
Islet 12	192975	55893.7	56900		INS vs. SST	183.1	86.1	97.04	129	73	8.549
Islet 13	249283	85049.9	119401		GCG vs. SST	92.97	86.1	6.874	66	73	0.5221
Islet 14	222348	32424.3	92363.9
Islet 15	186816	86853.4	113635
Islet 16	196416	66096.5	51109.6
Islet 17	300597	32223.2	86884.4
Islet 18	153910	71543.6	93437.7
Islet 19	255491	57659.1	173630
Islet 20	165214	32753	83244.8
Islet 21	141877	42487.6	89699.4
Islet 22	123393	17291.7	94337.9
Islet 23	101272	18061.8	84991.9
Islet 24	135756	22784.6	61387.2
Islet 25	154408	39056.4	66747.2
Islet 26	81281.8	52899.6	32528.7
Islet 27	68949.4	47054.6	60446.4
Islet 28	73122.4	34793.6	52103.7
Islet 29	54577.4	45557.7	70910.9
Islet 30	107460	24293.3	31962.8
Islet 31	156252	79571.2	47302.1
Islet 32	90509.8	88368.6	84160
Islet 33	96686.7	64787.4	65769
Islet 34	123456	62276.2	26340.8
Islet 35	103785	38172.4	58653.7
Islet 36	93766	47753.3	44134.2
Islet 37	67247.9	69301.8	47819.4
Islet 38	73672.3	54728.6	15817.6
Islet 39	80637.8	30911.2	44312.3
Islet 40	54036.6	41544.2	37720.4
Islet 41	96789.2	92122.3	32063
Islet 42	77456.4	68613.9	85641.8
Islet 43	27538.5	124916	67043.7
Islet 44	62969.3	119997	38033.4
Islet 45	43084.4	41096.1	50595.5
Islet 46	53944.8	111655	30007.3
Islet 47	53795.6	94006.5	41506.5
Islet 48	51664.3	44395.6	29068.8
Islet 49	60775.8	106987	28888.3
Islet 50	181254	92456.8	33900.2
Islet 51	106331	30117.2	63913.8
Islet 52	131682	64375.3	45360.6
Islet 53	208087	94212.8	23783.2
Islet 54	174594	92527.4	34684.9
Islet 55	229237	50840.4	12886.6
Islet 56	133833	47362.7	22119.6
Islet 57	286706	76981.3	46970.9
Islet 58	234844	39070.8	69855.7
Islet 59	206388	33283.3	14476.8
Islet 60	237150	53793.2	13856.7
Islet 61	405009	69728.5	19693.6
Islet 62	141412	37887.6	28679.8
Islet 63	234438	40284	15982
Islet 64	195789	47724.6	42355.2
Islet 65	108385	41957.1	21782.3
Islet 66	113867	49163.4	19985.2
Islet 67	184067		28200.4
Islet 68	122440		29566.4
Islet 69	163005		64902.9
Islet 70	396992		32487.4
Islet 71	219279		8797.52
Islet 72	237525		31434.2
Islet 73	321265		52288.7
Islet 74	192856
Islet 75	206146
Islet 76	176419
Islet 77	158980
Islet 78	187958
Islet 79	178104
Islet 80	58176.7
Islet 81	100168
Islet 82	103118
Islet 83	87602.4
Islet 84	126593
Islet 85	105089
Islet 86	117487
Islet 87	94093
Islet 88	101909
Islet 89	57725.4
Islet 90	101478
Islet 91	224932
Islet 92	130016
Islet 93	145611
Islet 94	147773
Islet 95	134256
Islet 96	169891
Islet 97	98438.6
Islet 98	129418
Islet 99	40015.1
Islet 100	94590.3
Islet 101	107508
Islet 102	100821
Islet 103	85260.6
Islet 104	129019
Islet 105	52808.1
Islet 106	149624
Islet 107	135098
Islet 108	88832.4
Islet 109	131797
Islet 110	59353.2
Islet 111	83083.6
Islet 112	106997
Islet 113	67514.8
Islet 114	68202.2
Islet 115	27128.5
Islet 116	57718.1
Islet 117	51216.5
Islet 118	58109.5
Islet 119	44000.7
Islet 120	34764.1
Islet 121	33980.3
Islet 122	110986
Islet 123	64280.6
Islet 124	33248.3
Islet 125	59826.8
Islet 126	91035.1
Islet 127	126161
Islet 128	90876
Islet 129	117696
